# Supplementary material for: (2-Hydroxy­ethyl)(prop­yl)aza­nium 2-[(2-carboxy­phen­yl)disulfan­yl]benzoate monohydrate
Source: Acta Crystallogr Sect E Struct Rep Online. 2010 Mar 6;66(Pt 4):o748. doi: 10.1107/S1600536810007658 (PMC2983894; doi:10.1107/S1600536810007658)
Supplement: Supplementary file 1 [file e-66-0o748-sup1.cif]

##############################################################################
###                                                                        ###
###        Electronic paper (Acta Crystallographica Section E)             ###
###                                                                        ###
##############################################################################
#                                                                            #
# This CIF contains the data in a paper accepted for publication in Acta     #
# Crystallographica Section E. It conforms to the requirements of Notes      #
# for Authors for Section E, and has been peer reviewed under the auspices   #
# of the IUCr Commission on Journals.                                        #
#                                                                            #
# Full details of the Crystallographic Information File format               #
# are given in the paper "The Crystallographic Information File (CIF):       #
# a New Standard Archive File for Crystallography" by S. R. Hall, F. H.      #
# Allen and I. D. Brown [Acta Cryst. (1991), A47, 655-685].                  #
#                                                                            #
# The current version of the core CIF dictionary is obtainable from          #
# ftp://ftp.iucr.org/pub/cif_core.dic. The current version number is 2.4.    #
#                                                                            #
# Software is freely available for graphical display of the structure(s) in  #
# this CIF.  For information consult the CIF home page http://www.iucr.org/  #
# cif/home.html                                                              #
#                                                                            #
# This file may be used for bona fide research purposes within the           #
# scientific community so long as proper attribution is given to the journal # 
# article from which it was obtained.                                        #
#                                                                            #
##############################################################################
                                             
data_global
_audit_creation_method     SHELXL-97
_journal_date_recd_electronic     2010-02-23
_journal_date_accepted     2010-03-01
_journal_name_full     'Acta Crystallographica, Section E'
_journal_year     2010
_journal_volume     66
_journal_issue      4
_journal_page_first     o748
_journal_page_last     o748
_journal_paper_category     QO
_journal_coeditor_code     PB2024
_publ_contact_author_name     ' Edward RT Tiekink '
_publ_contact_author_address
;
Department of Chemistry, University of Malaya,
50603 Kuala Lumpur, Malaysia
;
_publ_contact_author_email
;
edward.tiekink@gmail.com
;
_publ_contact_author_fax     ' +60 3 7967 4193 '
_publ_contact_author_phone     ' +60 3 7967 6775 '
_publ_section_title
;
(2-Hydroxyethyl)(propyl)azanium 2-[(2-carboxyphenyl)disulfanyl]benzoate
monohydrate
;
loop_
    _publ_author_name
    _publ_author_footnote
    _publ_author_address
    'Broker, Grant A.' .
;
5959 FM 1960 Road West, Houston, Texas 77069, USA
;
    'Tiekink, Edward R. T.' .
;
Department of Chemistry, University of Malaya,
50603 Kuala Lumpur, Malaysia
;
data_I
_audit_creation_method     SHELXL-97
_chemical_name_systematic
;
(2-Hydroxyethyl)(propyl)azanium 2-[(2-carboxyphenyl)disulfanyl]benzoate
monohydrate
;
_chemical_name_common     ?
_chemical_formula_moiety     'C5 H14 N O +, C14 H9 O4 S2 -, H2 O'
_chemical_formula_sum     'C19 H25 N O6 S2'
_chemical_formula_iupac     'C5 H14 N O +, C14 H9 O4 S2 -, H2 O'
_chemical_formula_weight     427.52
_chemical_melting_point     ?
_symmetry_cell_setting     monoclinic
_symmetry_space_group_name_H-M     'P 21/n'
_symmetry_space_group_name_Hall     '-P 2yn'
loop_
    _symmetry_equiv_pos_as_xyz
    'x, y, z'
    '-x+1/2, y+1/2, -z+1/2'
    '-x, -y, -z'
    'x-1/2, -y-1/2, z-1/2'
_cell_length_a     8.1207(16)
_cell_length_b     17.714(4)
_cell_length_c     14.483(3)
_cell_angle_alpha     90
_cell_angle_beta     99.58(3)
_cell_angle_gamma     90
_cell_volume     2054.3(7)
_cell_formula_units_Z     4
_cell_measurement_reflns_used     6664
_cell_measurement_theta_min     3.4
_cell_measurement_theta_max     30.5
_cell_measurement_temperature     173(2)
_exptl_crystal_description     prism
_exptl_crystal_colour     colourless
_exptl_crystal_size_max     0.20
_exptl_crystal_size_mid     0.20
_exptl_crystal_size_min     0.05
_exptl_crystal_density_diffrn     1.382
_exptl_crystal_density_meas     ?
_exptl_crystal_density_method     'not measured'
_exptl_crystal_F_000     904
_exptl_absorpt_coefficient_mu     0.295
_exptl_absorpt_correction_type     'multi-scan'
_exptl_absorpt_process_details     '(ABSCOR; Higashi, 1995)'
_exptl_absorpt_correction_T_min     0.803
_exptl_absorpt_correction_T_max     1.000
_exptl_special_details
;
;
_diffrn_ambient_temperature     173(2)
_diffrn_radiation_type     MoK\a
_diffrn_radiation_wavelength     0.71073
_diffrn_radiation_source     'fine-focus sealed tube'
_diffrn_radiation_monochromator     graphite
_diffrn_measurement_device_type     'Rigaku AFC12\K/SATURN724'
_diffrn_measurement_method     \w
_diffrn_detector_area_resol_mean     ?
_diffrn_reflns_number     12346
_diffrn_reflns_av_R_equivalents     0.051
_diffrn_reflns_av_sigmaI/netI     0.047
_diffrn_reflns_theta_min     3.4
_diffrn_reflns_theta_max     25.0
_diffrn_reflns_theta_full     25.0
_diffrn_measured_fraction_theta_max     0.995
_diffrn_measured_fraction_theta_full     0.995
_diffrn_reflns_limit_h_min     -9
_diffrn_reflns_limit_h_max     9
_diffrn_reflns_limit_k_min     -21
_diffrn_reflns_limit_k_max     19
_diffrn_reflns_limit_l_min     -17
_diffrn_reflns_limit_l_max     16
_diffrn_standards_number     0
_diffrn_standards_interval_count     0
_diffrn_standards_interval_time     ?
_diffrn_standards_decay_%     '< 1'
_refine_special_details
;
Refinement of <i>F</i>^2^ against ALL reflections. The weighted <i>R</i>-factor
wR and goodness of fit <i>S</i> are based on <i>F</i>^2^, conventional
<i>R</i>-factors <i>R</i> are based on <i>F</i>, with <i>F</i> set to zero for
negative <i>F</i>^2^. The threshold expression of <i>F</i>^2^ >
\s(<i>F</i>^2^) is used only for calculating <i>R</i>-factors(gt) etc. and is
not relevant to the choice of reflections for refinement. <i>R</i>-factors
based on <i>F</i>^2^ are statistically about twice as large as those based on
<i>F</i>, and <i>R</i>- factors based on ALL data will be even larger.
;
_reflns_number_total     3600
_reflns_number_gt     3316
_reflns_threshold_expression     'I>2\s(I)'
_refine_ls_structure_factor_coef     Fsqd
_refine_ls_matrix_type     full
_refine_ls_R_factor_all     0.074
_refine_ls_R_factor_gt     0.068
_refine_ls_wR_factor_gt     0.151
_refine_ls_wR_factor_ref     0.155
_refine_ls_goodness_of_fit_ref     1.17
_refine_ls_restrained_S_all     1.17
_refine_ls_number_reflns     3600
_refine_ls_number_parameters     265
_refine_ls_number_restraints     5
_refine_ls_hydrogen_treatment     constr
_refine_ls_weighting_scheme     calc
_refine_ls_weighting_details
         'calc w=1/[\s^2^(Fo^2^)+(0.0515P)^2^+2.9819P] where P=(Fo^2^+2Fc^2^)/3'
_atom_sites_solution_hydrogens     geom
_atom_sites_solution_primary     direct
_atom_sites_solution_secondary     difmap
_refine_ls_shift/su_max     0.001
_refine_ls_shift/su_max_lt     0.001
_refine_ls_shift/su_mean     0.000
_refine_diff_density_max     1.11
_refine_diff_density_min     -0.43
_refine_ls_extinction_method     none
_refine_ls_extinction_coef     ?
loop_
    _atom_type_symbol
    _atom_type_description
    _atom_type_scat_dispersion_real
    _atom_type_scat_dispersion_imag
    _atom_type_scat_source
    'H' 'H' 0.0000 0.0000
                         'International Tables Vol C Tables 4.2.6.8 and 6.1.1.4'
    'C' 'C' 0.0033 0.0016
                         'International Tables Vol C Tables 4.2.6.8 and 6.1.1.4'
    'N' 'N' 0.0061 0.0033
                         'International Tables Vol C Tables 4.2.6.8 and 6.1.1.4'
    'O' 'O' 0.0106 0.0060
                         'International Tables Vol C Tables 4.2.6.8 and 6.1.1.4'
    'S' 'S' 0.1246 0.1234
                         'International Tables Vol C Tables 4.2.6.8 and 6.1.1.4'
_computing_data_collection     'CrystalClear (Rigaku/MSC, 2005)'
_computing_cell_refinement     'CrystalClear (Rigaku/MSC, 2005)'
_computing_data_reduction     'CrystalClear (Rigaku/MSC, 2005)'
_computing_structure_solution     'SHELXS97 (Sheldrick, 2008)'
_computing_structure_refinement     'SHELXL97 (Sheldrick, 2008)'
_computing_molecular_graphics
                       'ORTEPII (Johnson, 1976) and DIAMOND (Brandenburg, 2006)'
_computing_publication_material     'publCIF (Westrip, 2010)'
loop_
    _atom_site_type_symbol
    _atom_site_label
    _atom_site_fract_x
    _atom_site_fract_y
    _atom_site_fract_z
    _atom_site_U_iso_or_equiv
    _atom_site_adp_type
    _atom_site_calc_flag
    _atom_site_refinement_flags
    _atom_site_occupancy
    _atom_site_disorder_assembly
    _atom_site_disorder_group
    S S1 0.69957(11) 0.89493(5) 0.68210(6) 0.0297(3) Uani d . 1 . .
    S S2 0.63482(11) 0.78938(5) 0.62977(6) 0.0301(3) Uani d . 1 . .
    O O1 0.8096(3) 1.01510(14) 0.78455(18) 0.0366(6) Uani d . 1 . .
    O O2 1.0446(3) 1.07927(16) 0.7855(2) 0.0442(7) Uani d D 1 . .
    H H2o 1.0216 1.1032 0.8317 0.066 Uiso d D 1 . .
    O O3 0.5300(3) 0.65217(14) 0.5766(2) 0.0436(7) Uani d . 1 . .
    O O4 0.2893(3) 0.62652(15) 0.48483(19) 0.0426(7) Uani d . 1 . .
    O O5 0.4552(5) 0.9986(2) 1.1203(3) 0.0670(10) Uani d D 1 . .
    H H5O 0.3620 0.9926 1.1373 0.101 Uiso d D 1 . .
    O O1W 0.6571(5) 0.5265(2) 0.4645(3) 0.0763(11) Uani d D 1 . .
    H H1W 0.6755 0.4821 0.4838 0.114 Uiso d D 1 . .
    H H2W 0.5987 0.5504 0.4974 0.114 Uiso d D 1 . .
    N N1 0.4341(4) 0.87963(18) 0.9850(2) 0.0387(8) Uani d . 1 . .
    H H1N 0.5317 0.8935 0.9685 0.046 Uiso calc R 1 . .
    H H2N 0.3630 0.9187 0.9728 0.046 Uiso calc R 1 . .
    C C1 0.9391(4) 1.0248(2) 0.7550(2) 0.0300(8) Uani d . 1 . .
    C C2 0.9888(4) 0.9776(2) 0.6796(2) 0.0298(8) Uani d . 1 . .
    C C3 0.8909(4) 0.9169(2) 0.6417(2) 0.0274(7) Uani d . 1 . .
    C C4 0.9445(5) 0.8745(2) 0.5709(3) 0.0353(9) Uani d . 1 . .
    H H4 0.8798 0.8342 0.5443 0.042 Uiso calc R 1 . .
    C C5 1.0921(5) 0.8913(2) 0.5397(3) 0.0428(10) Uani d . 1 . .
    H H5 1.1263 0.8624 0.4928 0.051 Uiso calc R 1 . .
    C C6 1.1889(5) 0.9512(2) 0.5783(3) 0.0444(10) Uani d . 1 . .
    H H6 1.2884 0.9627 0.5575 0.053 Uiso calc R 1 . .
    C C7 1.1376(5) 0.9937(2) 0.6473(3) 0.0386(9) Uani d . 1 . .
    H H7 1.2030 1.0339 0.6731 0.046 Uiso calc R 1 . .
    C C8 0.4090(4) 0.66936(19) 0.5131(2) 0.0286(8) Uani d . 1 . .
    C C9 0.4176(4) 0.74599(19) 0.4703(2) 0.0264(7) Uani d . 1 . .
    C C10 0.5159(4) 0.80430(18) 0.5153(2) 0.0238(7) Uani d . 1 . .
    C C11 0.5186(4) 0.8742(2) 0.4707(2) 0.0292(8) Uani d . 1 . .
    H H11 0.5838 0.9132 0.5001 0.035 Uiso calc R 1 . .
    C C12 0.4245(4) 0.8856(2) 0.3827(2) 0.0324(8) Uani d . 1 . .
    H H12 0.4263 0.9325 0.3540 0.039 Uiso calc R 1 . .
    C C13 0.3281(5) 0.8281(2) 0.3371(2) 0.0352(9) Uani d . 1 . .
    H H13 0.2664 0.8357 0.2777 0.042 Uiso calc R 1 . .
    C C14 0.3250(4) 0.7591(2) 0.3812(2) 0.0330(8) Uani d . 1 . .
    H H14 0.2598 0.7204 0.3510 0.040 Uiso calc R 1 . .
    C C15 0.5417(6) 0.9308(3) 1.1412(3) 0.0498(11) Uani d . 1 . .
    H H15A 0.5489 0.9203 1.2075 0.060 Uiso calc R 1 . .
    H H15B 0.6546 0.9367 1.1286 0.060 Uiso calc R 1 . .
    C C16 0.4617(6) 0.8648(2) 1.0865(3) 0.0474(11) Uani d . 1 . .
    H H16A 0.5326 0.8207 1.0999 0.057 Uiso calc R 1 . .
    H H16B 0.3555 0.8538 1.1059 0.057 Uiso calc R 1 . .
    C C17 0.3663(5) 0.8148(2) 0.9263(3) 0.0427(10) Uani d . 1 . .
    H H17A 0.2652 0.7974 0.9469 0.051 Uiso calc R 1 . .
    H H17B 0.4467 0.7739 0.9356 0.051 Uiso calc R 1 . .
    C C18 0.3278(6) 0.8329(3) 0.8244(3) 0.0527(11) Uani d . 1 . .
    H H18A 0.4288 0.8499 0.8032 0.063 Uiso calc R 1 . .
    H H18B 0.2471 0.8737 0.8146 0.063 Uiso calc R 1 . .
    C C19 0.2579(7) 0.7645(3) 0.7669(4) 0.0674(14) Uani d . 1 . .
    H H19A 0.2345 0.7779 0.7019 0.101 Uiso calc R 1 . .
    H H19B 0.1568 0.7481 0.7870 0.101 Uiso calc R 1 . .
    H H19C 0.3383 0.7243 0.7757 0.101 Uiso calc R 1 . .
loop_
    _atom_site_aniso_label
    _atom_site_aniso_U_11
    _atom_site_aniso_U_22
    _atom_site_aniso_U_33
    _atom_site_aniso_U_12
    _atom_site_aniso_U_13
    _atom_site_aniso_U_23
    S1 0.0292(5) 0.0334(5) 0.0270(5) -0.0037(4) 0.0063(4) -0.0028(4)
    S2 0.0311(5) 0.0289(5) 0.0283(5) -0.0037(4) -0.0004(4) 0.0062(4)
    O1 0.0369(15) 0.0395(15) 0.0347(14) -0.0020(11) 0.0097(11) -0.0078(12)
    O2 0.0370(15) 0.0421(16) 0.0548(18) -0.0075(12) 0.0114(13) -0.0189(14)
    O3 0.0340(15) 0.0321(14) 0.0610(18) -0.0064(11) -0.0027(13) 0.0199(14)
    O4 0.0427(16) 0.0370(15) 0.0471(16) -0.0134(12) 0.0048(13) 0.0007(13)
    O5 0.075(2) 0.066(2) 0.068(2) -0.011(2) 0.0340(19) -0.0046(19)
    O1W 0.077(3) 0.049(2) 0.109(3) -0.0073(19) 0.033(2) -0.017(2)
    N1 0.0402(19) 0.0356(18) 0.0403(18) 0.0005(14) 0.0066(14) 0.0047(15)
    C1 0.0293(19) 0.0285(19) 0.0306(19) 0.0029(15) 0.0004(15) 0.0008(16)
    C2 0.0290(19) 0.0286(18) 0.0312(19) 0.0028(14) 0.0034(15) 0.0002(16)
    C3 0.0264(18) 0.0294(18) 0.0261(17) 0.0026(14) 0.0038(14) 0.0017(15)
    C4 0.037(2) 0.031(2) 0.038(2) -0.0029(16) 0.0060(16) -0.0062(17)
    C5 0.042(2) 0.043(2) 0.048(2) 0.0028(18) 0.0229(19) -0.006(2)
    C6 0.038(2) 0.043(2) 0.056(3) -0.0059(18) 0.0198(19) -0.008(2)
    C7 0.032(2) 0.035(2) 0.050(2) -0.0036(16) 0.0111(17) -0.0084(19)
    C8 0.0268(18) 0.0259(18) 0.0354(19) -0.0021(14) 0.0116(15) -0.0018(16)
    C9 0.0260(17) 0.0273(18) 0.0276(17) 0.0015(14) 0.0095(14) 0.0026(15)
    C10 0.0225(17) 0.0258(17) 0.0238(16) 0.0048(13) 0.0061(13) -0.0007(14)
    C11 0.0290(18) 0.0268(18) 0.0311(19) -0.0013(14) 0.0034(14) 0.0023(16)
    C12 0.038(2) 0.0316(19) 0.0288(18) 0.0047(16) 0.0087(15) 0.0064(16)
    C13 0.039(2) 0.041(2) 0.0242(18) 0.0041(17) 0.0021(15) 0.0026(17)
    C14 0.036(2) 0.034(2) 0.0294(19) -0.0019(16) 0.0056(15) -0.0054(17)
    C15 0.048(3) 0.065(3) 0.037(2) -0.002(2) 0.0095(19) 0.002(2)
    C16 0.058(3) 0.047(3) 0.039(2) 0.001(2) 0.013(2) 0.012(2)
    C17 0.047(2) 0.033(2) 0.050(2) -0.0032(17) 0.0146(19) -0.0003(19)
    C18 0.063(3) 0.047(3) 0.047(2) -0.002(2) 0.004(2) -0.004(2)
    C19 0.070(3) 0.072(3) 0.062(3) -0.019(3) 0.014(3) -0.016(3)
_geom_special_details
;
All esds (except the esd in the dihedral angle between two l.s. planes) are
estimated using the full covariance matrix. The cell esds are taken into
account individually in the estimation of esds in distances, angles and
torsion angles; correlations between esds in cell parameters are only used
when they are defined by crystal symmetry. An approximate (isotropic)
treatment of cell esds is used for estimating esds involving l.s. planes.
;
loop_
    _geom_bond_atom_site_label_1
    _geom_bond_atom_site_label_2
    _geom_bond_site_symmetry_2
    _geom_bond_distance
    _geom_bond_publ_flag
    S1 C3 . 1.791(3) ?
    S1 S2 . 2.0528(13) ?
    S2 C10 . 1.793(3) ?
    O1 C1 . 1.212(4) ?
    O2 C1 . 1.316(4) ?
    O2 H2O . 0.8400 ?
    O3 C8 . 1.266(4) ?
    O4 C8 . 1.247(4) ?
    O5 C15 . 1.400(6) ?
    O5 H5O . 0.8401 ?
    O1W H1W . 0.8401 ?
    O1W H2W . 0.8401 ?
    N1 C16 . 1.473(5) ?
    N1 C17 . 1.479(5) ?
    N1 H1N . 0.9000 ?
    N1 H2N . 0.9000 ?
    C1 C2 . 1.485(5) ?
    C2 C3 . 1.394(5) ?
    C2 C7 . 1.395(5) ?
    C3 C4 . 1.399(5) ?
    C4 C5 . 1.381(5) ?
    C4 H4 . 0.9300 ?
    C5 C6 . 1.383(6) ?
    C5 H5 . 0.9300 ?
    C6 C7 . 1.369(5) ?
    C6 H6 . 0.9300 ?
    C7 H7 . 0.9300 ?
    C8 C9 . 1.498(5) ?
    C9 C10 . 1.399(5) ?
    C9 C14 . 1.400(5) ?
    C10 C11 . 1.398(5) ?
    C11 C12 . 1.387(5) ?
    C11 H11 . 0.9300 ?
    C12 C13 . 1.384(5) ?
    C12 H12 . 0.9300 ?
    C13 C14 . 1.381(5) ?
    C13 H13 . 0.9300 ?
    C14 H14 . 0.9300 ?
    C15 C16 . 1.499(6) ?
    C15 H15A . 0.9700 ?
    C15 H15B . 0.9700 ?
    C16 H16A . 0.9700 ?
    C16 H16B . 0.9700 ?
    C17 C18 . 1.491(6) ?
    C17 H17A . 0.9700 ?
    C17 H17B . 0.9700 ?
    C18 C19 . 1.526(6) ?
    C18 H18A . 0.9700 ?
    C18 H18B . 0.9700 ?
    C19 H19A . 0.9600 ?
    C19 H19B . 0.9600 ?
    C19 H19C . 0.9600 ?
loop_
    _geom_angle_atom_site_label_1
    _geom_angle_atom_site_label_2
    _geom_angle_atom_site_label_3
    _geom_angle_site_symmetry_1
    _geom_angle_site_symmetry_3
    _geom_angle
    _geom_angle_publ_flag
    C3 S1 S2 . . 105.07(12) ?
    C10 S2 S1 . . 105.81(12) ?
    C1 O2 H2O . . 114.7 ?
    C15 O5 H5O . . 105.7 ?
    H1W O1W H2W . . 111.6 ?
    C16 N1 C17 . . 114.5(3) ?
    C16 N1 H1N . . 108.6 ?
    C17 N1 H1N . . 108.6 ?
    C16 N1 H2N . . 108.6 ?
    C17 N1 H2N . . 108.6 ?
    H1N N1 H2N . . 107.6 ?
    O1 C1 O2 . . 122.7(3) ?
    O1 C1 C2 . . 122.5(3) ?
    O2 C1 C2 . . 114.7(3) ?
    C3 C2 C7 . . 119.7(3) ?
    C3 C2 C1 . . 121.1(3) ?
    C7 C2 C1 . . 119.2(3) ?
    C2 C3 C4 . . 118.4(3) ?
    C2 C3 S1 . . 120.6(3) ?
    C4 C3 S1 . . 121.1(3) ?
    C5 C4 C3 . . 121.1(3) ?
    C5 C4 H4 . . 119.4 ?
    C3 C4 H4 . . 119.4 ?
    C4 C5 C6 . . 120.0(4) ?
    C4 C5 H5 . . 120.0 ?
    C6 C5 H5 . . 120.0 ?
    C7 C6 C5 . . 119.6(4) ?
    C7 C6 H6 . . 120.2 ?
    C5 C6 H6 . . 120.2 ?
    C6 C7 C2 . . 121.2(4) ?
    C6 C7 H7 . . 119.4 ?
    C2 C7 H7 . . 119.4 ?
    O4 C8 O3 . . 124.1(3) ?
    O4 C8 C9 . . 120.2(3) ?
    O3 C8 C9 . . 115.7(3) ?
    C10 C9 C14 . . 119.0(3) ?
    C10 C9 C8 . . 122.6(3) ?
    C14 C9 C8 . . 118.4(3) ?
    C11 C10 C9 . . 119.3(3) ?
    C11 C10 S2 . . 120.7(3) ?
    C9 C10 S2 . . 120.0(3) ?
    C12 C11 C10 . . 120.4(3) ?
    C12 C11 H11 . . 119.8 ?
    C10 C11 H11 . . 119.8 ?
    C13 C12 C11 . . 120.8(3) ?
    C13 C12 H12 . . 119.6 ?
    C11 C12 H12 . . 119.6 ?
    C14 C13 C12 . . 118.9(3) ?
    C14 C13 H13 . . 120.6 ?
    C12 C13 H13 . . 120.6 ?
    C13 C14 C9 . . 121.7(3) ?
    C13 C14 H14 . . 119.2 ?
    C9 C14 H14 . . 119.2 ?
    O5 C15 C16 . . 113.4(4) ?
    O5 C15 H15A . . 108.9 ?
    C16 C15 H15A . . 108.9 ?
    O5 C15 H15B . . 108.9 ?
    C16 C15 H15B . . 108.9 ?
    H15A C15 H15B . . 107.7 ?
    N1 C16 C15 . . 111.7(3) ?
    N1 C16 H16A . . 109.3 ?
    C15 C16 H16A . . 109.3 ?
    N1 C16 H16B . . 109.3 ?
    C15 C16 H16B . . 109.3 ?
    H16A C16 H16B . . 108.0 ?
    N1 C17 C18 . . 113.5(3) ?
    N1 C17 H17A . . 108.9 ?
    C18 C17 H17A . . 108.9 ?
    N1 C17 H17B . . 108.9 ?
    C18 C17 H17B . . 108.9 ?
    H17A C17 H17B . . 107.7 ?
    C17 C18 C19 . . 111.6(4) ?
    C17 C18 H18A . . 109.3 ?
    C19 C18 H18A . . 109.3 ?
    C17 C18 H18B . . 109.3 ?
    C19 C18 H18B . . 109.3 ?
    H18A C18 H18B . . 108.0 ?
    C18 C19 H19A . . 109.5 ?
    C18 C19 H19B . . 109.5 ?
    H19A C19 H19B . . 109.5 ?
    C18 C19 H19C . . 109.5 ?
    H19A C19 H19C . . 109.5 ?
    H19B C19 H19C . . 109.5 ?
loop_
    _geom_torsion_atom_site_label_1
    _geom_torsion_atom_site_label_2
    _geom_torsion_atom_site_label_3
    _geom_torsion_atom_site_label_4
    _geom_torsion_site_symmetry_1
    _geom_torsion_site_symmetry_2
    _geom_torsion_site_symmetry_3
    _geom_torsion_site_symmetry_4
    _geom_torsion
    _geom_torsion_publ_flag
    C3 S1 S2 C10 . . . . -87.44(16) ?
    O1 C1 C2 C3 . . . . -2.9(5) ?
    O2 C1 C2 C3 . . . . 178.7(3) ?
    O1 C1 C2 C7 . . . . 178.1(3) ?
    O2 C1 C2 C7 . . . . -0.2(5) ?
    C7 C2 C3 C4 . . . . -1.0(5) ?
    C1 C2 C3 C4 . . . . -180.0(3) ?
    C7 C2 C3 S1 . . . . 179.9(3) ?
    C1 C2 C3 S1 . . . . 0.9(5) ?
    S2 S1 C3 C2 . . . . -166.8(3) ?
    S2 S1 C3 C4 . . . . 14.1(3) ?
    C2 C3 C4 C5 . . . . 0.9(6) ?
    S1 C3 C4 C5 . . . . -180.0(3) ?
    C3 C4 C5 C6 . . . . -0.4(6) ?
    C4 C5 C6 C7 . . . . -0.1(7) ?
    C5 C6 C7 C2 . . . . 0.0(6) ?
    C3 C2 C7 C6 . . . . 0.5(6) ?
    C1 C2 C7 C6 . . . . 179.5(4) ?
    O4 C8 C9 C10 . . . . 160.1(3) ?
    O3 C8 C9 C10 . . . . -21.0(5) ?
    O4 C8 C9 C14 . . . . -20.8(5) ?
    O3 C8 C9 C14 . . . . 158.1(3) ?
    C14 C9 C10 C11 . . . . 0.4(5) ?
    C8 C9 C10 C11 . . . . 179.5(3) ?
    C14 C9 C10 S2 . . . . 179.6(3) ?
    C8 C9 C10 S2 . . . . -1.3(4) ?
    S1 S2 C10 C11 . . . . 15.5(3) ?
    S1 S2 C10 C9 . . . . -163.7(2) ?
    C9 C10 C11 C12 . . . . 0.1(5) ?
    S2 C10 C11 C12 . . . . -179.1(3) ?
    C10 C11 C12 C13 . . . . -0.8(5) ?
    C11 C12 C13 C14 . . . . 0.9(5) ?
    C12 C13 C14 C9 . . . . -0.4(5) ?
    C10 C9 C14 C13 . . . . -0.2(5) ?
    C8 C9 C14 C13 . . . . -179.3(3) ?
    C17 N1 C16 C15 . . . . 175.9(3) ?
    O5 C15 C16 N1 . . . . 53.8(5) ?
    C16 N1 C17 C18 . . . . 175.8(4) ?
    N1 C17 C18 C19 . . . . -179.8(4) ?
loop_
    _geom_hbond_atom_site_label_D
    _geom_hbond_atom_site_label_H
    _geom_hbond_atom_site_label_A
    _geom_hbond_site_symmetry_A
    _geom_hbond_distance_DH
    _geom_hbond_distance_HA
    _geom_hbond_distance_DA
    _geom_hbond_angle_DHA
    O2 H2o O3 2_656 0.84 1.70 2.535(4) 178
    N1 H1n O4 4_676 0.90 2.10 2.887(4) 146
    N1 H2n O1w 4_576 0.90 1.92 2.773(5) 158
    O5 H5o O1 3_677 0.84 1.94 2.751(5) 162
    O1w H1w O4 3_666 0.84 1.99 2.823(5) 174
    O1w H2w O3 1_555 0.84 2.26 3.036(5) 154
