# Supplementary material for: (2-Hydroxy­ethyl)(prop­yl)aza­nium 2-[(2-carboxy­phen­yl)disulfan­yl]benzoate monohydrate
Source: Acta Crystallogr Sect E Struct Rep Online. 2010 Mar 6;66(Pt 4):o748. doi: 10.1107/S1600536810007658 (PMC2983894; doi:10.1107/S1600536810007658)
Supplement: Supplementary file 2 [file e-66-0o748-Isup2.hkl]

# 
# h,k,l, Fc-squared, Fo-squared, sigma(Fo-squared) and status flag 
# 
data_I
_shelx_title '  g1' 
_shelx_refln_list_code          4 
_shelx_F_calc_maximum      159.33 
_exptl_crystal_F_000       904.00 
_reflns_d_resolution_high  0.8409 
 
loop_ 
 _symmetry_equiv_pos_as_xyz 
 'x, y, z' 
 '-x+1/2, y+1/2, -z+1/2' 
 '-x, -y, -z' 
 'x-1/2, -y-1/2, z-1/2' 
 
_cell_length_a     8.1207 
_cell_length_b    17.7140 
_cell_length_c    14.4830 
_cell_angle_alpha  90.000 
_cell_angle_beta   99.580 
_cell_angle_gamma  90.000 
 
_shelx_F_squared_multiplier     1.000 
 
loop_ 
 _refln_index_h 
 _refln_index_k 
 _refln_index_l 
 _refln_F_squared_calc 
 _refln_F_squared_meas 
 _refln_F_squared_sigma 
 _refln_observed_status 
   4   0   0       87.77      105.22     17.24 o 
   6   0   0      560.19      737.43     54.71 o 
   8   0   0      339.44      271.87     52.23 o 
   2   1   0     1886.00     1858.61     13.25 o 
   3   1   0      659.00      457.21     41.93 o 
   4   1   0      519.49      495.81     19.20 o 
   5   1   0       55.59       58.02      5.57 o 
   6   1   0       77.18      104.57     12.53 o 
   7   1   0        9.68       21.75      8.13 o 
   8   1   0      169.73      137.25     21.55 o 
   9   1   0        0.12       17.53     10.89 o 
   1   2   0      369.74      503.57     15.03 o 
   2   2   0     1351.00     1104.41     15.93 o 
   3   2   0      495.36      471.21     15.05 o 
   4   2   0      706.34      691.63     31.52 o 
   5   2   0       47.46       46.82      9.14 o 
   6   2   0       15.66       33.96      4.80 o 
   7   2   0       14.24       17.87      7.87 o 
   8   2   0      491.48      446.04     52.68 o 
   9   2   0        1.36       26.04     12.73 o 
   1   3   0    12635.48    11960.83     72.15 o 
   2   3   0      147.12      132.21      9.40 o 
   3   3   0     8325.20     7487.91     46.35 o 
   4   3   0     2814.99     2974.57     37.69 o 
   5   3   0      823.91      945.26     29.94 o 
   6   3   0      841.80      799.34     44.33 o 
   7   3   0      517.38      477.48     49.49 o 
   8   3   0      144.27      163.07     22.81 o 
   9   3   0        3.41       39.54     10.34 o 
   0   4   0     1930.64     2105.97     19.70 o 
   1   4   0       85.38      168.44     12.99 o 
   2   4   0     2480.17     2585.57     18.93 o 
   3   4   0      299.73      265.00     15.39 o 
   4   4   0     1522.10     1570.12     20.99 o 
   5   4   0      631.29      532.96     29.33 o 
   6   4   0      345.86      388.85     23.96 o 
   7   4   0      386.40      416.05     53.64 o 
   8   4   0      447.45      404.58     46.73 o 
   9   4   0       21.26       30.84      7.91 o 
   1   5   0      112.84      152.36     12.12 o 
   2   5   0     4597.76     4187.70     21.59 o 
   3   5   0       13.38        9.24      5.12 o 
   4   5   0      616.64      668.29     17.06 o 
   5   5   0     1253.56     1206.87     27.10 o 
   6   5   0       24.44       29.61      6.20 o 
   7   5   0      991.55     1030.94     66.84 o 
   8   5   0        0.29       18.38      7.98 o 
   9   5   0        8.30       21.93      6.95 o 
   0   6   0      596.04      570.96     19.15 o 
   1   6   0     2935.30     2552.63     27.62 o 
   2   6   0      427.02      429.09     17.31 o 
   3   6   0     6581.58     7098.35     54.27 o 
   4   6   0        2.14        5.57      4.33 o 
   5   6   0        0.59        7.38      4.35 o 
   6   6   0      470.40      521.01     25.35 o 
   7   6   0      386.04      416.81     37.52 o 
   8   6   0      143.43      165.47     23.03 o 
   9   6   0      453.03      420.80     45.99 o 
   1   7   0     1454.46     1524.64     18.30 o 
   2   7   0      841.66     1031.36     31.86 o 
   3   7   0     2260.27     2060.02     22.14 o 
   4   7   0     1308.87     1251.59     30.62 o 
   5   7   0       65.95       88.22     13.37 o 
   6   7   0       16.41       14.16      5.26 o 
   7   7   0      374.12      407.38     38.21 o 
   8   7   0       71.53      102.33     14.77 o 
   0   8   0     8477.60     8681.02    201.71 o 
   1   8   0     9926.59     9658.83     77.17 o 
   2   8   0        1.22        6.15      3.67 o 
   3   8   0      373.01      368.18     17.77 o 
   4   8   0      787.23      704.00     22.72 o 
   5   8   0      536.64      535.03     30.29 o 
   6   8   0       97.51       79.55     13.63 o 
   7   8   0      639.54      654.77     41.57 o 
   8   8   0      434.05      417.31     48.01 o 
   1   9   0     1887.90     1774.11     63.00 o 
   2   9   0       22.76       27.05      5.09 o 
   3   9   0       10.76        7.85      3.85 o 
   4   9   0        7.32       17.03      2.92 o 
   5   9   0       43.77       63.05      6.32 o 
   6   9   0       27.89       30.61      5.63 o 
   7   9   0       38.53       38.04      9.02 o 
   8   9   0       16.20       39.02     11.44 o 
   0  10   0     3207.87     3321.17     45.29 o 
   1  10   0        2.55       11.43      3.75 o 
   2  10   0       57.24       40.76      5.95 o 
   3  10   0     1280.57     1340.09     30.64 o 
   4  10   0      377.68      398.11     29.32 o 
   5  10   0      660.43      665.76     23.50 o 
   6  10   0       90.51       79.34     15.66 o 
   7  10   0        4.94       21.34     11.12 o 
   8  10   0       49.64       49.47     13.44 o 
   1  11   0        3.05       14.73      4.77 o 
   2  11   0     4870.64     5012.78    150.04 o 
   3  11   0       80.79      104.30     10.51 o 
   4  11   0     1160.08     1138.27     21.42 o 
   5  11   0      651.09      621.93     39.86 o 
   6  11   0       71.96       56.85     11.28 o 
   7  11   0      189.77      164.76     18.14 o 
   8  11   0       11.12       16.73      5.54 o 
   0  12   0      108.47      106.18     16.14 o 
   1  12   0        0.85        7.91      3.44 o 
   2  12   0       13.62       11.94      4.00 o 
   3  12   0      835.07      841.87     17.42 o 
   4  12   0        7.53       18.25      4.04 o 
   5  12   0       87.69       86.05     11.88 o 
   6  12   0       14.37       19.93     20.94 o 
   7  12   0      148.59      171.32     25.08 o 
   1  13   0      729.53      697.95     26.48 o 
   2  13   0      350.68      303.44     21.88 o 
   3  13   0       30.15       31.04      5.58 o 
   4  13   0       75.83       87.50      8.74 o 
   5  13   0        3.30       12.19      3.85 o 
   6  13   0      763.03      768.81     73.40 o 
   7  13   0        0.20       23.26     19.19 o 
   0  14   0      149.01      161.36     35.44 o 
   1  14   0      399.31      346.73     20.39 o 
   2  14   0      594.85      562.16     30.24 o 
   3  14   0      130.53      127.03     10.55 o 
   4  14   0       29.22       27.39      7.30 o 
   5  14   0       14.41       24.43      6.74 o 
   6  14   0       12.84       32.14      9.69 o 
   7  14   0      131.20      131.78     20.17 o 
   1  15   0      679.38      712.09     54.51 o 
   2  15   0     1237.95     1311.69     25.19 o 
   3  15   0      903.51      905.23     29.81 o 
   4  15   0        1.36       15.02      3.80 o 
   5  15   0      432.52      397.41     83.52 o 
   6  15   0       93.88       87.06     18.37 o 
   0  16   0       11.13       16.90      5.48 o 
   1  16   0       24.67       20.98      6.82 o 
   2  16   0      147.17      153.99     14.07 o 
   3  16   0      311.00      290.15     24.61 o 
   4  16   0       88.25      112.44     15.44 o 
   5  16   0       35.59       30.57      6.89 o 
   6  16   0       74.89       68.62     19.00 o 
   1  17   0      165.30      170.08     14.71 o 
   2  17   0      478.79      463.59     54.94 o 
   3  17   0      183.64      167.50     27.49 o 
   4  17   0       62.33       87.87      9.92 o 
   5  17   0      167.62      185.69     23.43 o 
   0  18   0       39.20       55.50     11.57 o 
   1  18   0      587.90      583.92     30.63 o 
   2  18   0      401.62      408.91     26.06 o 
   3  18   0        1.55        8.50     10.35 o 
   4  18   0       62.69       59.21      9.64 o 
   1  19   0      270.24      278.12     47.53 o 
   2  19   0       21.42       24.20      5.31 o 
   3  19   0      272.41      319.41     39.45 o 
   4  19   0       26.35       27.38      8.20 o 
   0  20   0       27.46       30.07     10.13 o 
   1  20   0      107.50      102.29     22.00 o 
   2  20   0      103.61       93.62     18.08 o 
  -9   0   1       12.92       35.48     13.48 o 
  -7   0   1      421.13      470.50     79.71 o 
  -5   0   1      530.35      674.21     45.25 o 
  -3   0   1      703.97      445.03     31.52 o 
   3   0   1     3764.81     3034.02     37.85 o 
   5   0   1     1830.37     1640.95     55.75 o 
   7   0   1      102.60      136.51     35.10 o 
   9   0   1      335.05      248.34     60.45 o 
  -9   1   1      349.63      388.30     56.22 o 
  -8   1   1        6.79        5.63     14.20 o 
  -7   1   1       33.59       50.15     10.98 o 
  -6   1   1       97.28       69.29     10.90 o 
  -5   1   1      270.24      253.15     22.45 o 
  -4   1   1      889.16      850.12     31.09 o 
  -3   1   1     3718.55     3565.69     26.70 o 
  -2   1   1      200.39      183.89     13.57 o 
   2   1   1     2118.73     1464.36     15.70 o 
   3   1   1        0.18       -3.54      4.15 o 
   4   1   1       42.79       34.89      4.31 o 
   5   1   1       10.47       22.14      4.48 o 
   6   1   1        1.92       15.64      3.49 o 
   7   1   1      272.79      354.01     48.12 o 
   8   1   1       64.75       39.81     18.04 o 
   9   1   1      801.03      596.58     75.54 o 
  -9   2   1      294.56      246.66     41.23 o 
  -8   2   1      115.01       99.23     17.50 o 
  -7   2   1       31.81       29.49     10.06 o 
  -6   2   1        1.35       23.97      4.73 o 
  -5   2   1     1376.64     1391.67     33.84 o 
  -4   2   1       13.30       20.05      4.89 o 
  -3   2   1     1312.01     1133.21     14.60 o 
  -2   2   1    25386.67    25237.72    147.39 o 
  -1   2   1     7902.00     8369.55     74.17 o 
   1   2   1    10762.36    10537.00     93.49 o 
   2   2   1      469.44      428.13      9.32 o 
   3   2   1      218.06      378.55     20.11 o 
   4   2   1     1774.01     1734.47     27.26 o 
   5   2   1      459.92      491.87     31.50 o 
   6   2   1      205.14      208.09     15.57 o 
   7   2   1      179.18      173.75     24.82 o 
   8   2   1       36.72       62.64     14.44 o 
   9   2   1       96.82       49.57     15.32 o 
  -9   3   1       16.36       31.85      8.07 o 
  -8   3   1        2.13       19.11      7.00 o 
  -7   3   1     1195.65     1193.02     74.31 o 
  -6   3   1      427.63      440.39     27.29 o 
  -5   3   1      659.34      602.68     21.70 o 
  -4   3   1     1367.73     1486.40     17.89 o 
  -3   3   1      398.63      454.53     16.57 o 
  -2   3   1     1171.94     1291.17     10.80 o 
  -1   3   1      675.59      506.85     12.33 o 
   0   3   1       79.00       50.77      7.25 o 
   1   3   1      623.77      728.15     19.75 o 
   2   3   1      414.02      507.45     11.82 o 
   3   3   1        4.97       12.52      3.63 o 
   4   3   1       57.41       55.70      6.11 o 
   5   3   1     2575.47     2644.68     31.96 o 
   6   3   1       28.06       29.84      4.82 o 
   7   3   1      238.10      239.03     24.22 o 
   8   3   1       45.07       46.81     11.12 o 
   9   3   1      245.13      233.82     30.34 o 
  -9   4   1        0.17       19.60     11.01 o 
  -8   4   1        9.60       22.35     15.19 o 
  -7   4   1       67.28       62.48     21.11 o 
  -6   4   1      309.66      297.15     16.70 o 
  -5   4   1     1863.97     1932.36     31.94 o 
  -4   4   1      604.53      556.64     16.71 o 
  -3   4   1       77.50      150.43      9.10 o 
  -2   4   1      718.56      638.47     11.60 o 
  -1   4   1        1.19       34.33      3.30 o 
   0   4   1     2048.66     2026.68     16.76 o 
   1   4   1     2208.81     2106.04     19.83 o 
   2   4   1     6539.93     6109.96     28.00 o 
   3   4   1     3429.16     2993.14     23.79 o 
   4   4   1        0.30        9.65      6.85 o 
   5   4   1     1249.43     1296.47     22.15 o 
   6   4   1      899.09      908.60     24.71 o 
   7   4   1        6.42       23.79      7.97 o 
   8   4   1      107.57      153.87     21.80 o 
   9   4   1      294.93      321.31     51.00 o 
  -9   5   1        9.32       33.04      9.28 o 
  -8   5   1      723.63      826.32     46.20 o 
  -7   5   1      289.45      334.28     29.09 o 
  -6   5   1      961.81      961.58     21.03 o 
  -5   5   1      343.03      311.95     24.50 o 
  -4   5   1      470.12      637.89     19.58 o 
  -3   5   1      865.65      929.43     24.59 o 
  -2   5   1        9.21        9.33      3.07 o 
  -1   5   1        0.10        7.77      5.07 o 
   0   5   1      723.60      646.36      9.52 o 
   1   5   1       54.46      125.66      9.17 o 
   2   5   1       19.21       14.79      2.75 o 
   3   5   1      469.83      550.85     21.08 o 
   4   5   1      134.91      133.55     10.67 o 
   5   5   1     1180.19     1122.30     31.49 o 
   6   5   1     3745.63     3798.17     52.31 o 
   7   5   1      637.29      693.07     62.70 o 
   8   5   1        1.47       32.78      9.65 o 
   9   5   1       47.51       55.49     11.16 o 
  -9   6   1      172.84      129.81     19.45 o 
  -8   6   1      283.67      293.49     27.37 o 
  -7   6   1      172.63      152.50     13.98 o 
  -6   6   1      972.17      922.08     42.61 o 
  -5   6   1     1194.90     1255.26     46.53 o 
  -4   6   1     1110.30     1137.41     29.25 o 
  -3   6   1      875.70      969.41     15.76 o 
  -2   6   1      639.91      671.08     12.33 o 
  -1   6   1       55.74       87.19      7.05 o 
   0   6   1       74.00       59.92      6.46 o 
   1   6   1       17.19       20.72      2.88 o 
   2   6   1      422.55      508.32     10.02 o 
   3   6   1        1.78       10.15      3.35 o 
   4   6   1       57.72       36.60      7.27 o 
   5   6   1     1455.19     1495.03     32.73 o 
   6   6   1      352.53      339.99     24.93 o 
   7   6   1      105.33      131.17     28.61 o 
   8   6   1     1306.97     1315.84     81.00 o 
   9   6   1       17.25       51.67      9.89 o 
  -9   7   1      134.15      152.33     23.89 o 
  -8   7   1      117.27      111.59     11.10 o 
  -7   7   1       77.89       97.16     11.76 o 
  -6   7   1      202.45      215.46     13.55 o 
  -5   7   1      509.03      517.58     31.81 o 
  -4   7   1      428.54      466.06     28.78 o 
  -3   7   1       20.28       16.15      3.55 o 
  -2   7   1      534.31      514.90     10.40 o 
  -1   7   1       18.90       15.16      3.91 o 
   0   7   1     6746.92     6773.53     52.38 o 
   1   7   1     1060.15      919.16     11.25 o 
   2   7   1     1128.55     1436.14     17.12 o 
   3   7   1      409.44      522.14     17.05 o 
   4   7   1       25.52       29.94      4.62 o 
   5   7   1     1709.68     1695.54     43.94 o 
   6   7   1        1.40       23.79      5.11 o 
   7   7   1        0.13        8.28      6.20 o 
   8   7   1       20.30       19.77      8.13 o 
  -8   8   1      128.66      123.04     17.49 o 
  -7   8   1      218.82      205.44     18.05 o 
  -6   8   1        0.06       17.79      4.84 o 
  -5   8   1     2014.10     2267.56     32.09 o 
  -4   8   1        3.47       12.46      4.89 o 
  -3   8   1      748.92      748.52     14.59 o 
  -2   8   1     5322.62     5631.48     36.57 o 
  -1   8   1      139.35      123.41     11.65 o 
   0   8   1     4025.56     4170.45     45.34 o 
   1   8   1     2387.81     2325.03     25.34 o 
   2   8   1        6.40       12.19      3.65 o 
   3   8   1     1730.76     1683.29     31.19 o 
   4   8   1      429.10      481.66     21.93 o 
   5   8   1        0.00       19.97      4.47 o 
   6   8   1        5.49       20.74      4.98 o 
   7   8   1      924.80      969.60     54.13 o 
   8   8   1       33.96       57.94      9.61 o 
  -8   9   1       89.49       83.92     12.68 o 
  -7   9   1      702.77      729.44     43.26 o 
  -6   9   1       19.22       15.69      5.26 o 
  -5   9   1      882.41      876.28     29.14 o 
  -4   9   1      951.60      822.25     33.16 o 
  -3   9   1       19.91        8.30      4.39 o 
  -2   9   1     3941.81     3939.81     35.72 o 
  -1   9   1        0.94        9.17      3.53 o 
   0   9   1     2411.96     2390.75     40.58 o 
   1   9   1     2474.24     2981.67     23.96 o 
   2   9   1      648.81      507.58     24.99 o 
   3   9   1      264.43      228.09     13.52 o 
   4   9   1       59.53       48.89      4.94 o 
   5   9   1      248.86      247.39     19.59 o 
   6   9   1        9.12       24.69      5.54 o 
   7   9   1        3.87       15.48      6.78 o 
   8   9   1       70.12       49.61     11.03 o 
  -8  10   1       37.26       43.40      8.23 o 
  -7  10   1       90.53      133.38     44.54 o 
  -6  10   1        5.09       18.57      5.70 o 
  -5  10   1      132.44      123.47     13.02 o 
  -4  10   1      107.59      128.88     10.25 o 
  -3  10   1      812.26      821.59     16.89 o 
  -2  10   1       43.80       43.41      4.09 o 
  -1  10   1     1130.75     1025.84     20.70 o 
   0  10   1      962.76      905.75     23.81 o 
   1  10   1     3442.42     3624.89     35.24 o 
   2  10   1      186.98      221.02     14.73 o 
   3  10   1       47.23       45.14      5.26 o 
   4  10   1       38.43       48.68      6.49 o 
   5  10   1      635.08      601.86     42.64 o 
   6  10   1       85.70       93.59     16.39 o 
   7  10   1        1.40       32.33      8.99 o 
   8  10   1       41.46       31.38      7.68 o 
  -8  11   1        1.97       30.71      6.88 o 
  -7  11   1      146.36      155.17     19.96 o 
  -6  11   1      158.69      185.27     36.69 o 
  -5  11   1      160.00      150.13     18.43 o 
  -4  11   1      282.73      303.21     21.24 o 
  -3  11   1     4089.61     4221.68     50.13 o 
  -2  11   1       24.85       44.66      4.28 o 
  -1  11   1      590.43      558.25     28.12 o 
   0  11   1        2.72       12.14      7.96 o 
   1  11   1     1946.34     1769.31     22.20 o 
   2  11   1       18.64       14.76      7.26 o 
   3  11   1      685.52      664.76     32.77 o 
   4  11   1       11.12        8.53      6.21 o 
   5  11   1        1.76       14.45      3.89 o 
   6  11   1      493.46      487.22     40.78 o 
   7  11   1        1.77       28.18      6.47 o 
   8  11   1        2.06        5.14      8.28 o 
  -7  12   1      293.15      273.00     30.20 o 
  -6  12   1       25.51       35.66     10.35 o 
  -5  12   1       20.03       23.74      6.54 o 
  -4  12   1       14.53       18.63      5.89 o 
  -3  12   1        0.22       16.17      3.52 o 
  -2  12   1       41.03       31.98      4.99 o 
  -1  12   1      262.32      254.31     17.88 o 
   0  12   1      502.17      448.30     18.82 o 
   1  12   1       53.32       60.06      5.44 o 
   2  12   1       79.40       93.04      6.92 o 
   3  12   1      990.55      970.81     28.69 o 
   4  12   1       96.74      103.35     11.52 o 
   5  12   1       33.85       38.82      5.77 o 
   6  12   1      292.05      313.73     52.59 o 
   7  12   1      439.36      435.31     47.23 o 
  -7  13   1      785.19      834.63     43.04 o 
  -6  13   1       28.99       35.72     10.16 o 
  -5  13   1      522.10      509.49     39.27 o 
  -4  13   1       27.78       25.30      9.63 o 
  -3  13   1     1301.37     1323.61     42.57 o 
  -2  13   1     1123.45     1080.34     30.12 o 
  -1  13   1        0.03       16.78      5.65 o 
   0  13   1      718.27      775.88     20.87 o 
   1  13   1        5.69       23.50      4.18 o 
   2  13   1      318.39      339.86     21.83 o 
   3  13   1     1149.70     1101.30     22.79 o 
   4  13   1     1087.70     1147.20     61.89 o 
   5  13   1      340.06      358.23     38.48 o 
   6  13   1       22.33       37.58     11.30 o 
   7  13   1      330.91      326.06     56.88 o 
  -7  14   1        0.56       16.87      7.61 o 
  -6  14   1       34.98       44.40     10.80 o 
  -5  14   1      339.22      361.67     38.57 o 
  -4  14   1       38.11       53.34      7.62 o 
  -3  14   1      157.09      155.51     10.64 o 
  -2  14   1      262.60      276.50     20.04 o 
  -1  14   1      114.53      110.09     10.76 o 
   0  14   1      130.55      130.68     12.03 o 
   1  14   1       14.92       24.19      6.18 o 
   2  14   1      334.44      360.36     17.81 o 
   3  14   1      126.65      139.99     13.93 o 
   4  14   1       89.13      100.63     14.28 o 
   5  14   1       59.13       54.49     14.31 o 
   6  14   1       58.17       68.29     13.38 o 
   7  14   1      633.61      466.45     76.34 o 
  -6  15   1      118.71      151.89     36.12 o 
  -5  15   1       24.21       24.43      5.12 o 
  -4  15   1       73.08       56.00      9.07 o 
  -3  15   1      194.81      162.20     15.22 o 
  -2  15   1      230.25      228.61     18.65 o 
  -1  15   1       18.95       17.05      4.21 o 
   0  15   1        2.52       11.17      4.63 o 
   1  15   1     1352.35     1369.50     23.87 o 
   2  15   1      174.72      156.66     18.01 o 
   3  15   1       30.76       47.90      8.06 o 
   4  15   1      730.62      856.50     78.14 o 
   5  15   1      177.73      228.30     23.48 o 
   6  15   1      197.69      223.93     27.54 o 
  -6  16   1       76.50       80.29     14.48 o 
  -5  16   1      165.39      218.79     30.00 o 
  -4  16   1      337.19      325.51     39.35 o 
  -3  16   1       12.61       15.13      3.59 o 
  -2  16   1      251.78      233.09     23.75 o 
  -1  16   1      753.56      761.98     42.48 o 
   0  16   1      159.45      158.75     21.27 o 
   1  16   1        0.12       12.00      3.84 o 
   2  16   1       32.98       46.64      6.83 o 
   3  16   1      182.97      178.20     21.35 o 
   4  16   1      316.78      335.54     35.61 o 
   5  16   1        0.03       16.78      5.22 o 
   6  16   1       29.54       25.27      8.04 o 
  -5  17   1      245.20      213.74     34.27 o 
  -4  17   1      156.04      116.02     19.46 o 
  -3  17   1        1.42       16.43      4.20 o 
  -2  17   1        0.13       12.67      3.81 o 
  -1  17   1       27.91       21.39      3.80 o 
   0  17   1       44.24       29.64      8.14 o 
   1  17   1      336.40      278.92     25.94 o 
   2  17   1        2.58       12.21      3.33 o 
   3  17   1      389.74      392.33     53.06 o 
   4  17   1       66.09       83.36     10.98 o 
   5  17   1        5.63       14.55      5.95 o 
  -5  18   1        6.01       12.12      6.68 o 
  -4  18   1        2.76       12.63      5.59 o 
  -3  18   1      152.03      137.28     17.74 o 
  -2  18   1      301.22      255.18     44.07 o 
  -1  18   1       13.37       15.79      7.36 o 
   0  18   1      537.94      462.13     36.81 o 
   1  18   1       94.09       92.22     11.63 o 
   2  18   1        8.74       20.30      5.02 o 
   3  18   1        5.63       18.04      6.29 o 
   4  18   1      344.08      371.24     43.18 o 
  -4  19   1      418.80      318.17     48.12 o 
  -3  19   1        6.82        5.21      5.64 o 
  -2  19   1       73.72       65.41     14.46 o 
  -1  19   1        3.83       13.63      6.16 o 
   0  19   1      369.87      269.52     30.83 o 
   1  19   1       52.24       31.06      8.98 o 
   2  19   1     1399.51     1589.34     63.29 o 
   3  19   1       81.27      118.95     19.38 o 
  -3  20   1       10.35       32.49      5.93 o 
  -2  20   1      243.17      149.43     30.58 o 
  -1  20   1      184.48      201.53     33.73 o 
   0  20   1      133.41      123.62     19.80 o 
   1  20   1        1.74       18.28      7.42 o 
   2  20   1       37.78       62.21     13.89 o 
   0  21   1        3.35       13.71      7.23 o 
  -8   0   2      142.46      139.02     33.04 o 
  -6   0   2      224.27      241.78     25.46 o 
  -4   0   2    10236.65    11083.24    100.57 o 
   2   0   2     2528.53     3080.54     24.30 o 
   4   0   2     2923.89     3168.76     58.33 o 
   6   0   2      175.21      148.39     14.80 o 
   8   0   2       33.12       44.46     14.69 o 
  -9   1   2      100.60       98.32     13.37 o 
  -8   1   2       72.95       92.96     15.34 o 
  -7   1   2       90.59       84.07     11.14 o 
  -6   1   2       81.84       66.94     11.59 o 
  -5   1   2      126.33      104.17      8.90 o 
  -4   1   2       79.61       51.51      5.70 o 
  -3   1   2     7834.38     7823.98     56.21 o 
  -2   1   2     7133.42     7186.12     38.89 o 
  -1   1   2     6647.99     7289.88     39.65 o 
   1   1   2       33.34       39.36      4.14 o 
   2   1   2       59.30       73.00      4.70 o 
   3   1   2     2321.94     1904.20     38.71 o 
   4   1   2        0.06       12.41      4.32 o 
   5   1   2       10.47       11.26      3.16 o 
   6   1   2        7.69       14.16      4.26 o 
   7   1   2       69.10       44.37     14.39 o 
   8   1   2      835.71      819.77     48.13 o 
   9   1   2        0.43       21.91     11.40 o 
  -9   2   2        1.07       26.23      6.91 o 
  -8   2   2       48.18       51.82      8.85 o 
  -7   2   2       60.57       60.95     13.30 o 
  -6   2   2      364.35      363.23     28.64 o 
  -5   2   2      605.75      594.01     34.03 o 
  -4   2   2      593.93      663.29     36.24 o 
  -3   2   2       19.27       25.33      3.52 o 
  -2   2   2    22052.24    19871.13     69.57 o 
  -1   2   2     2008.49     2307.30     19.73 o 
   0   2   2     4790.20     4981.66     73.81 o 
   1   2   2     5806.68     5673.35     27.88 o 
   2   2   2        1.97       37.52      3.54 o 
   3   2   2     2865.73     2881.13     21.27 o 
   4   2   2       10.78       11.59      5.81 o 
   5   2   2      236.97      234.85     15.74 o 
   6   2   2      244.98      220.17     14.97 o 
   7   2   2       50.31       82.57     22.38 o 
   8   2   2      342.20      330.76     47.22 o 
   9   2   2      106.82      109.42     23.16 o 
  -9   3   2        1.50       15.70      6.67 o 
  -8   3   2      906.14      909.71     84.85 o 
  -7   3   2      482.52      484.39     31.26 o 
  -6   3   2      710.85      790.48     22.15 o 
  -5   3   2     1850.58     1876.29     23.81 o 
  -4   3   2       67.38      100.56     10.11 o 
  -3   3   2     2665.99     2735.17     26.79 o 
  -2   3   2      188.32      203.32      8.19 o 
  -1   3   2     6688.64     5765.83     30.57 o 
   0   3   2    12744.49    12529.46    230.72 o 
   1   3   2    20205.88    19485.33    145.95 o 
   2   3   2       21.32       16.55      3.56 o 
   3   3   2      142.42      268.67     19.82 o 
   4   3   2     3783.20     3652.96     63.61 o 
   5   3   2      504.45      470.33     32.66 o 
   6   3   2      318.11      284.43     24.61 o 
   7   3   2      334.14      403.35     50.79 o 
   8   3   2      205.19      222.45     32.04 o 
   9   3   2        3.14       15.71     15.76 o 
  -9   4   2      148.82      151.09     25.26 o 
  -8   4   2       63.26       69.24     11.26 o 
  -7   4   2       27.92       36.31      5.97 o 
  -6   4   2      421.89      409.85     23.77 o 
  -5   4   2     1335.71     1378.04     21.45 o 
  -4   4   2      659.40      812.11     16.09 o 
  -3   4   2       94.03       88.27      6.45 o 
  -2   4   2      672.93      421.38      7.29 o 
  -1   4   2     1880.13     1623.34     15.17 o 
   0   4   2     8847.38     9132.82     83.47 o 
   1   4   2     4996.40     4619.19     28.84 o 
   2   4   2     2682.32     3080.82     43.72 o 
   3   4   2       78.33      110.74      8.57 o 
   4   4   2      261.18      251.12     18.57 o 
   5   4   2      364.24      366.99     28.10 o 
   6   4   2     1531.46     1622.83     46.03 o 
   7   4   2      420.96      352.51     50.86 o 
   8   4   2      179.04      197.42     35.36 o 
   9   4   2        8.40       22.85     11.71 o 
  -9   5   2      731.43      623.11     76.25 o 
  -8   5   2      150.49      135.72     21.53 o 
  -7   5   2      641.48      648.85     61.38 o 
  -6   5   2       27.48       37.82      5.40 o 
  -5   5   2       59.81       86.25      8.71 o 
  -4   5   2       64.57       91.64      6.41 o 
  -3   5   2      714.47      805.97     10.62 o 
  -2   5   2      955.37     1035.48     10.85 o 
  -1   5   2       23.09        0.51      5.24 o 
   0   5   2      861.55      951.51     19.85 o 
   1   5   2      486.53      519.04      9.40 o 
   2   5   2        2.62       46.34      8.87 o 
   3   5   2      798.08      817.32     13.15 o 
   4   5   2      511.87      555.91     17.08 o 
   5   5   2     4456.71     3927.72    416.65 o 
   6   5   2       99.88      107.25     11.28 o 
   7   5   2        1.34       -2.67     10.41 o 
   8   5   2        0.80       28.12     11.95 o 
  -9   6   2       54.02       72.39     10.54 o 
  -8   6   2       97.33       52.61      9.62 o 
  -7   6   2      263.82      263.65     24.06 o 
  -6   6   2      401.40      370.34     23.42 o 
  -5   6   2     2961.74     3194.92     34.09 o 
  -4   6   2      219.83      192.86     10.75 o 
  -3   6   2       17.72       33.82      4.31 o 
  -2   6   2        9.51       42.04      5.55 o 
  -1   6   2     1519.29     1346.89     15.89 o 
   0   6   2     1054.24     1019.55     22.99 o 
   1   6   2     1871.12     2116.46     18.46 o 
   2   6   2      111.74       68.56     10.14 o 
   3   6   2      619.94      682.99     15.14 o 
   4   6   2      305.49      384.20     19.48 o 
   5   6   2      476.60      423.05     34.58 o 
   6   6   2      343.02      346.26     23.63 o 
   7   6   2      428.55      475.88     55.88 o 
   8   6   2        7.79       24.96      9.84 o 
  -9   7   2      415.20      347.80     44.24 o 
  -8   7   2       58.20       39.64      8.61 o 
  -7   7   2        9.18       11.82      5.21 o 
  -6   7   2      611.17      548.47     33.13 o 
  -5   7   2       60.23       41.56      6.02 o 
  -4   7   2     1470.07     1271.09     40.07 o 
  -3   7   2     2878.28     2994.23     39.77 o 
  -2   7   2       91.24      109.44      7.02 o 
  -1   7   2     5414.57     4974.92     69.91 o 
   0   7   2       14.34        9.75      3.52 o 
   1   7   2     1902.05     1812.07     22.27 o 
   2   7   2     2911.34     2980.52     25.17 o 
   3   7   2     2052.32     2148.99     21.08 o 
   4   7   2      363.64      412.73     23.59 o 
   5   7   2      106.36       93.43      8.64 o 
   6   7   2      336.17      322.80     26.85 o 
   7   7   2       10.36       34.31      6.93 o 
   8   7   2       42.82       32.35     10.16 o 
  -8   8   2      521.11      470.01     54.13 o 
  -7   8   2      215.92      195.05     21.24 o 
  -6   8   2      104.84      111.35     12.54 o 
  -5   8   2      909.23      907.01     47.46 o 
  -4   8   2      225.47      260.32     20.28 o 
  -3   8   2      598.87      479.34     21.02 o 
  -2   8   2      945.67     1092.08     12.47 o 
  -1   8   2     4781.01     5012.35     51.36 o 
   0   8   2      718.95      776.07     26.15 o 
   1   8   2        2.21        7.06      3.99 o 
   2   8   2     1635.67     1499.53     19.44 o 
   3   8   2     1871.86     1725.16     23.55 o 
   4   8   2      176.12      162.52     13.67 o 
   5   8   2      310.77      321.01     17.81 o 
   6   8   2      213.46      200.77     19.43 o 
   7   8   2       52.13       33.32      7.08 o 
   8   8   2       77.63       68.49     10.39 o 
  -8   9   2       50.96       56.44     10.37 o 
  -7   9   2      149.71      123.97     17.09 o 
  -6   9   2      324.53      366.83     37.21 o 
  -5   9   2      145.65      143.48     21.04 o 
  -4   9   2     2174.57     2283.25     47.88 o 
  -3   9   2       78.19       84.51      6.55 o 
  -2   9   2      935.74      941.01     16.35 o 
  -1   9   2     2006.86     2062.76     22.70 o 
   0   9   2      881.23      773.65     23.88 o 
   1   9   2        8.15       13.01      3.70 o 
   2   9   2        0.46       11.08      3.89 o 
   3   9   2      563.56      528.90     16.38 o 
   4   9   2        1.89       19.39      3.17 o 
   5   9   2        0.59       19.37      4.48 o 
   6   9   2      121.20      159.14     20.84 o 
   7   9   2       46.22       58.93     12.52 o 
   8   9   2        0.16       19.24      7.10 o 
  -8  10   2       50.80       53.18     12.58 o 
  -7  10   2       22.66       56.52     10.21 o 
  -6  10   2      287.87      268.83     32.75 o 
  -5  10   2      320.42      317.24     26.77 o 
  -4  10   2      486.85      500.69     16.27 o 
  -3  10   2      876.53      981.59     18.27 o 
  -2  10   2     1676.28     1727.27     39.03 o 
  -1  10   2       24.87       19.06      2.67 o 
   0  10   2     1024.06     1010.14     24.92 o 
   1  10   2      216.50      232.86     12.16 o 
   2  10   2      208.22      202.58     17.19 o 
   3  10   2     1887.79     1940.19     38.14 o 
   4  10   2      319.57      291.40     20.69 o 
   5  10   2       97.90       99.12      7.23 o 
   6  10   2       85.75       77.36     15.11 o 
   7  10   2      173.53      149.46     19.88 o 
   8  10   2      180.98      190.41     22.03 o 
  -8  11   2        1.48        7.50      9.52 o 
  -7  11   2       97.72      104.48     14.19 o 
  -6  11   2     1677.87     1821.54     44.50 o 
  -5  11   2       68.62       57.67      8.78 o 
  -4  11   2     1255.38     1291.03     46.05 o 
  -3  11   2       96.67      118.72     13.15 o 
  -2  11   2      172.63      177.44     13.76 o 
  -1  11   2      408.31      421.05     16.99 o 
   0  11   2     1626.49     1783.04     26.05 o 
   1  11   2        6.99       22.65      3.75 o 
   2  11   2     2343.04     2493.48     35.12 o 
   3  11   2       82.32       88.95     10.10 o 
   4  11   2        0.97        9.06      3.19 o 
   5  11   2       23.46       25.20      4.54 o 
   6  11   2       19.72       22.98      8.29 o 
   7  11   2       13.03       19.46      8.64 o 
  -7  12   2      329.70      262.22     40.19 o 
  -6  12   2       18.47       29.80     11.35 o 
  -5  12   2      176.70      210.39     26.56 o 
  -4  12   2      409.66      426.36     29.46 o 
  -3  12   2      425.74      495.12     26.64 o 
  -2  12   2      299.64      319.15     22.30 o 
  -1  12   2       75.52       84.62      8.66 o 
   0  12   2     1797.79     1846.48     28.04 o 
   1  12   2      590.46      584.81     21.72 o 
   2  12   2      250.60      248.73     19.67 o 
   3  12   2       19.87       18.09      3.99 o 
   4  12   2       86.06       64.66     10.07 o 
   5  12   2      597.46      562.30     40.32 o 
   6  12   2      704.95      607.82     51.03 o 
   7  12   2       14.65       15.00     12.78 o 
  -7  13   2      142.10      139.06     31.28 o 
  -6  13   2        0.01       19.80      6.04 o 
  -5  13   2        0.30       15.63      7.61 o 
  -4  13   2      611.14      655.84     20.20 o 
  -3  13   2     1072.95     1106.13     42.14 o 
  -2  13   2       71.25       90.50      9.69 o 
  -1  13   2      404.23      394.84     23.32 o 
   0  13   2      573.88      494.91     20.03 o 
   1  13   2       26.74       29.96      5.52 o 
   2  13   2      122.74      133.09     13.59 o 
   3  13   2      356.74      344.22     27.69 o 
   4  13   2      626.04      597.32     55.31 o 
   5  13   2      107.39      117.64     17.37 o 
   6  13   2      106.38      105.34     16.22 o 
   7  13   2       29.56       34.98      8.11 o 
  -7  14   2        2.24       16.71      6.50 o 
  -6  14   2      198.59      241.72     31.81 o 
  -5  14   2        1.72       20.30      8.09 o 
  -4  14   2      557.42      516.68     31.23 o 
  -3  14   2        0.16       12.91      4.10 o 
  -2  14   2      332.25      347.01     23.10 o 
  -1  14   2      486.51      471.11     29.81 o 
   0  14   2       20.66       22.09      4.18 o 
   1  14   2       56.99       53.95      5.85 o 
   2  14   2      105.05      125.96     18.75 o 
   3  14   2       88.13       66.06      8.78 o 
   4  14   2      142.68      160.60     17.14 o 
   5  14   2       44.67       25.35      7.81 o 
   6  14   2      946.08      985.97     40.91 o 
  -6  15   2        5.20       24.09      7.96 o 
  -5  15   2       56.12       54.07     10.94 o 
  -4  15   2      610.99      699.92     24.35 o 
  -3  15   2       23.29       19.56      4.09 o 
  -2  15   2        4.89       13.04      3.58 o 
  -1  15   2        8.90       17.01      4.59 o 
   0  15   2     1745.86     1809.26     26.42 o 
   1  15   2     1288.51     1391.24     23.06 o 
   2  15   2      605.45      561.57     43.69 o 
   3  15   2      467.30      412.73     39.91 o 
   4  15   2      115.32      117.76     15.47 o 
   5  15   2       24.74       31.92      8.17 o 
   6  15   2      119.47      120.13     18.86 o 
  -6  16   2       21.53       63.46     15.03 o 
  -5  16   2       85.71       94.62     28.44 o 
  -4  16   2       74.54       77.83     10.30 o 
  -3  16   2        8.08       17.70      4.69 o 
  -2  16   2        6.43       15.22      5.23 o 
  -1  16   2        1.19       11.77      4.62 o 
   0  16   2      895.84      875.32     29.24 o 
   1  16   2      297.59      298.93     24.44 o 
   2  16   2      170.60      187.33     18.22 o 
   3  16   2      341.99      340.78     33.88 o 
   4  16   2       46.75       48.44     15.44 o 
   5  16   2      108.18      124.64     17.21 o 
  -5  17   2       96.16       99.15     16.13 o 
  -4  17   2       64.31       54.44      9.24 o 
  -3  17   2       73.45       80.84     10.31 o 
  -2  17   2      474.81      416.58     57.77 o 
  -1  17   2      169.28      156.89     18.01 o 
   0  17   2      145.44      138.57     12.79 o 
   1  17   2        2.63       10.85      3.56 o 
   2  17   2      132.94      117.03     13.72 o 
   3  17   2       88.21      100.24     14.06 o 
   4  17   2       12.51       20.18      6.08 o 
   5  17   2      223.14      204.02     28.30 o 
  -5  18   2        1.93       17.56     13.25 o 
  -4  18   2      129.69      110.16     20.06 o 
  -3  18   2      761.84      792.27     25.23 o 
  -2  18   2      990.28     1006.03     44.05 o 
  -1  18   2     1220.48     1263.90     64.86 o 
   0  18   2       28.80       32.58     14.93 o 
   1  18   2        0.22        6.84      3.45 o 
   2  18   2       44.40       47.69     14.06 o 
   3  18   2      338.05      261.34     42.01 o 
   4  18   2       14.47       30.46      7.50 o 
  -4  19   2        4.81       12.35      6.10 o 
  -3  19   2       46.68       50.56     13.98 o 
  -2  19   2       32.98       29.58     11.51 o 
  -1  19   2       58.03       49.63      7.97 o 
   0  19   2        4.74       11.16      4.59 o 
   1  19   2      641.29      653.59     59.18 o 
   2  19   2       47.82       42.02     14.91 o 
   3  19   2        9.84       15.44      9.29 o 
  -2  20   2      534.35      605.06     49.68 o 
  -1  20   2       34.92       30.17      8.40 o 
   0  20   2        4.39       18.43      4.65 o 
   1  20   2       15.31       36.20     20.33 o 
   2  20   2        4.91       10.65      6.51 o 
  -9   0   3      824.18      769.02    116.56 o 
  -7   0   3      269.42      250.30     38.33 o 
  -5   0   3      722.79      727.28     48.92 o 
  -3   0   3    14552.82    15497.33    214.60 o 
  -1   0   3     2471.07     2141.62     22.54 o 
   1   0   3      757.29      631.51     12.15 o 
   3   0   3      390.18      420.72     24.74 o 
   5   0   3      639.07      821.43     56.31 o 
   7   0   3      203.83      312.83     46.06 o 
  -9   1   3       11.18       29.85      7.67 o 
  -8   1   3        0.90       16.95      7.17 o 
  -7   1   3       70.86      102.56     19.23 o 
  -6   1   3      108.83       81.60      8.97 o 
  -5   1   3     1537.07     1486.97     32.33 o 
  -4   1   3      242.81      242.08     15.11 o 
  -3   1   3      148.48      104.17      7.71 o 
  -2   1   3    12174.91    10411.77     36.72 o 
  -1   1   3     1959.28     2066.38     11.16 o 
   0   1   3     5688.31     5186.83     24.14 o 
   1   1   3     8972.57     9112.61     43.95 o 
   2   1   3      368.96      468.98     14.26 o 
   3   1   3       14.35       20.12      4.99 o 
   4   1   3     1173.72     1038.75     24.22 o 
   5   1   3      119.01      120.90      8.87 o 
   6   1   3        3.52       16.21      5.43 o 
   7   1   3     1698.27     1926.14     98.71 o 
   8   1   3        1.70        9.35     34.26 o 
   9   1   3      161.07      171.07     27.11 o 
  -9   2   3        0.05       14.95      6.11 o 
  -8   2   3       47.32       85.93     11.24 o 
  -7   2   3      529.78      483.00     35.53 o 
  -6   2   3       10.58       31.64      6.04 o 
  -5   2   3      151.57      204.02     14.29 o 
  -4   2   3     7542.37     7908.62     70.29 o 
  -3   2   3      584.24      542.28     15.38 o 
  -2   2   3     2495.74     2741.50     24.11 o 
  -1   2   3     3724.74     4353.39     21.25 o 
   0   2   3      792.36      703.33      7.32 o 
   1   2   3    19706.27    19418.00    104.38 o 
   2   2   3       17.31       31.36      3.22 o 
   3   2   3     1164.53     1152.36     15.54 o 
   4   2   3      185.80      198.95     23.22 o 
   5   2   3      642.70      543.52     24.64 o 
   6   2   3       81.81       87.73      9.48 o 
   7   2   3     1323.10     1373.29     75.16 o 
   8   2   3        1.27       14.10     12.41 o 
   9   2   3        5.34       33.00     16.56 o 
  -9   3   3      363.09      333.04     34.97 o 
  -8   3   3      131.59      139.42     16.23 o 
  -7   3   3      100.25      106.72     13.65 o 
  -6   3   3      197.49      186.46     12.76 o 
  -5   3   3      137.71      160.56     12.21 o 
  -4   3   3      260.64      264.82     18.72 o 
  -3   3   3     3882.23     3666.63     33.31 o 
  -2   3   3      113.05       11.53      3.21 o 
  -1   3   3     4341.35     3968.40     20.43 o 
   0   3   3     2942.23     3056.11     49.87 o 
   1   3   3    14120.99    13916.80     93.90 o 
   2   3   3     5680.43     5562.95     30.61 o 
   3   3   3     6924.92     7183.11     45.50 o 
   4   3   3      211.62      327.36     33.25 o 
   5   3   3       52.86       57.29      5.42 o 
   6   3   3     1452.87     1496.80     65.39 o 
   7   3   3       36.51       43.10      9.23 o 
   8   3   3      291.67      244.15     34.62 o 
  -9   4   3        8.02       23.35      7.54 o 
  -8   4   3      373.10      344.39     34.02 o 
  -7   4   3     1134.28     1054.35     47.06 o 
  -6   4   3      425.76      405.36     22.38 o 
  -5   4   3      208.85      211.05     15.71 o 
  -4   4   3      128.99      163.05     10.74 o 
  -3   4   3       99.65      137.61      8.98 o 
  -2   4   3        0.16       10.53      3.88 o 
  -1   4   3     3226.84     2866.25     63.95 o 
   0   4   3     1217.84     1068.06     22.65 o 
   1   4   3     3048.56     2838.59     23.93 o 
   2   4   3      711.56      770.33     28.33 o 
   3   4   3      804.72      946.62     15.64 o 
   4   4   3      934.35      856.00     22.54 o 
   5   4   3      432.87      390.88     45.08 o 
   6   4   3      731.08      656.58     29.44 o 
   7   4   3       15.84       31.46      7.73 o 
   8   4   3       84.29      141.37     17.36 o 
  -9   5   3       95.73      102.47     14.68 o 
  -8   5   3      298.65      320.14     34.41 o 
  -7   5   3        8.07       20.22      4.74 o 
  -6   5   3       92.61      112.53      9.49 o 
  -5   5   3       73.38       83.13      6.21 o 
  -4   5   3     1101.35     1157.56     17.74 o 
  -3   5   3      912.24      985.87     12.50 o 
  -2   5   3      624.61      392.35     17.01 o 
  -1   5   3     2650.59     2625.07     29.01 o 
   0   5   3       10.56       29.35      4.75 o 
   1   5   3      193.20      242.15     12.47 o 
   2   5   3     8833.46     8583.75     79.61 o 
   3   5   3       40.25       41.39      6.32 o 
   4   5   3     1988.02     1812.62     23.84 o 
   5   5   3       75.91       65.22     10.05 o 
   6   5   3      263.86      285.57     37.76 o 
   7   5   3       66.19       63.04     28.74 o 
   8   5   3     1001.35      908.02    107.07 o 
  -9   6   3        6.78       16.83      6.34 o 
  -8   6   3       35.09       50.40     11.52 o 
  -7   6   3       21.08       29.66      5.38 o 
  -6   6   3      134.70      130.06     10.04 o 
  -5   6   3     1061.28     1182.76     35.10 o 
  -4   6   3        2.36       11.56      3.27 o 
  -3   6   3      117.66      144.06      9.88 o 
  -2   6   3     1354.06     1441.87     23.46 o 
  -1   6   3      171.21       76.21      6.92 o 
   0   6   3     8033.97     7573.57     65.94 o 
   1   6   3     7706.63     8170.34     44.02 o 
   2   6   3      946.61      846.66     19.30 o 
   3   6   3        5.80       11.03      3.49 o 
   4   6   3      856.69      840.37     24.51 o 
   5   6   3      125.64      126.56     13.88 o 
   6   6   3     1693.47     1635.22     37.20 o 
   7   6   3       51.49       52.85     13.55 o 
   8   6   3        1.89       36.50     10.46 o 
  -9   7   3      269.99      251.69     33.22 o 
  -8   7   3        2.14       18.90      8.03 o 
  -7   7   3       52.16       65.61     12.48 o 
  -6   7   3      303.43      294.97     21.74 o 
  -5   7   3       36.69       39.48      7.01 o 
  -4   7   3      319.62      302.60     15.69 o 
  -3   7   3     1424.80     1441.27     17.89 o 
  -2   7   3       52.31      114.85      7.17 o 
  -1   7   3        3.67       11.72      4.29 o 
   0   7   3        7.94       13.09      5.23 o 
   1   7   3     6222.21     6937.40     94.06 o 
   2   7   3      488.31      505.15     16.73 o 
   3   7   3      436.52      354.22     20.73 o 
   4   7   3     1688.23     1840.48     30.76 o 
   5   7   3       85.35      112.30     12.71 o 
   6   7   3       11.20       26.07      6.22 o 
   7   7   3        6.36       19.64      6.13 o 
   8   7   3      132.63      127.36     14.68 o 
  -8   8   3      236.67      225.20     30.99 o 
  -7   8   3      440.79      543.68     75.00 o 
  -6   8   3      181.34      174.25     18.79 o 
  -5   8   3      123.47      144.27     12.51 o 
  -4   8   3     1100.73     1272.71     25.99 o 
  -3   8   3       61.48       47.97      4.66 o 
  -2   8   3     4333.73     4364.37     28.86 o 
  -1   8   3      275.90      237.41     10.04 o 
   0   8   3      220.27      276.03      9.74 o 
   1   8   3      257.19      219.63     11.09 o 
   2   8   3      635.10      652.23     13.92 o 
   3   8   3       42.26       54.24      6.09 o 
   4   8   3      273.62      296.49     18.40 o 
   5   8   3      229.80      224.70     15.06 o 
   6   8   3       31.60       34.50      8.16 o 
   7   8   3      158.35      177.76     22.14 o 
   8   8   3      251.57      306.55     42.84 o 
  -8   9   3      212.47      189.79     20.40 o 
  -7   9   3       21.00       37.82      7.94 o 
  -6   9   3      571.53      541.49     50.13 o 
  -5   9   3      744.52      764.96     30.06 o 
  -4   9   3      571.28      579.41     26.58 o 
  -3   9   3      419.24      408.72     17.70 o 
  -2   9   3     3544.61     3371.82     29.76 o 
  -1   9   3     1477.36     1591.64     22.08 o 
   0   9   3     3099.63     3266.43     25.45 o 
   1   9   3      387.12      481.10     13.75 o 
   2   9   3        0.04       19.64      4.14 o 
   3   9   3     1523.79     1669.25     21.19 o 
   4   9   3        6.27       22.75      3.93 o 
   5   9   3      565.36      593.55     35.43 o 
   6   9   3        1.22       34.49      7.18 o 
   7   9   3       69.60       75.30     12.36 o 
   8   9   3        9.49       13.31      6.12 o 
  -8  10   3       19.03       18.10      9.30 o 
  -7  10   3      149.72      149.56     22.15 o 
  -6  10   3      407.88      440.85     72.78 o 
  -5  10   3      110.35      111.38     12.44 o 
  -4  10   3      638.36      603.99     21.04 o 
  -3  10   3     1708.10     1573.36     23.42 o 
  -2  10   3      106.94      123.87      8.82 o 
  -1  10   3     1092.92     1046.52     18.61 o 
   0  10   3      263.46      194.68      8.68 o 
   1  10   3      154.31      131.76      9.62 o 
   2  10   3      443.78      406.46     28.14 o 
   3  10   3      586.14      534.28     15.46 o 
   4  10   3       32.74       45.49      5.53 o 
   5  10   3       12.26       15.98      5.03 o 
   6  10   3      328.30      272.92     29.15 o 
   7  10   3      398.73      430.39     42.50 o 
  -8  11   3        1.79        9.50      6.73 o 
  -7  11   3      688.81      598.55     87.03 o 
  -6  11   3       38.35       33.91      6.56 o 
  -5  11   3      512.89      505.81     55.08 o 
  -4  11   3      382.30      355.51     19.00 o 
  -3  11   3      882.20      871.10     24.56 o 
  -2  11   3        1.44       12.65      2.76 o 
  -1  11   3      547.89      461.32     16.88 o 
   0  11   3       32.91       37.68      3.62 o 
   1  11   3     1610.60     1629.28     35.36 o 
   2  11   3      566.75      566.32     20.08 o 
   3  11   3       61.82       79.67     13.14 o 
   4  11   3       67.56       96.30      7.39 o 
   5  11   3        6.53       12.35      7.12 o 
   6  11   3       55.90       67.69     11.32 o 
   7  11   3       11.95       24.62      8.26 o 
  -7  12   3       47.17       40.79      8.99 o 
  -6  12   3      104.10      100.40     23.68 o 
  -5  12   3      526.24      560.08     35.26 o 
  -4  12   3      609.20      588.04     33.48 o 
  -3  12   3      271.33      287.42     16.81 o 
  -2  12   3      223.20      229.83     15.93 o 
  -1  12   3      664.77      654.14     13.41 o 
   0  12   3      824.30      691.51     16.11 o 
   1  12   3      754.44      811.62     17.11 o 
   2  12   3       14.72       31.20      7.57 o 
   3  12   3      161.75      157.39     14.46 o 
   4  12   3      591.89      694.83     62.38 o 
   5  12   3     1968.37     1988.32     39.90 o 
   6  12   3       48.91       48.17     10.53 o 
   7  12   3       48.08       61.33     12.48 o 
  -7  13   3       26.32       16.12      9.60 o 
  -6  13   3       11.53       11.45      6.54 o 
  -5  13   3      762.38      757.52     36.46 o 
  -4  13   3       69.00       74.52      9.57 o 
  -3  13   3      734.75      794.95     22.71 o 
  -2  13   3      287.53      322.11     24.04 o 
  -1  13   3      141.47      182.49     16.85 o 
   0  13   3      517.21      490.09     35.98 o 
   1  13   3      281.96      319.70     15.34 o 
   2  13   3      123.63      112.79     10.00 o 
   3  13   3      438.34      530.81     32.21 o 
   4  13   3      544.69      482.70     41.73 o 
   5  13   3      323.13      348.80     37.90 o 
   6  13   3        0.22       12.58      4.27 o 
   7  13   3       70.42       78.23     11.27 o 
  -7  14   3      132.93      158.86     32.37 o 
  -6  14   3       98.41      108.00     12.81 o 
  -5  14   3      282.00      260.61     56.31 o 
  -4  14   3       17.78       15.17      6.43 o 
  -3  14   3      134.72      153.24     10.47 o 
  -2  14   3       29.87       29.13      4.95 o 
  -1  14   3      613.97      653.69     21.52 o 
   0  14   3       54.27       66.99      6.42 o 
   1  14   3      380.02      416.39     24.79 o 
   2  14   3       18.83       21.45      3.98 o 
   3  14   3      349.70      327.90     32.96 o 
   4  14   3        0.30        5.44      9.75 o 
   5  14   3      372.81      383.34     46.59 o 
   6  14   3      257.47      218.81     30.44 o 
  -6  15   3       19.74       35.62     10.81 o 
  -5  15   3       25.91       19.92      8.25 o 
  -4  15   3      107.89      110.87     13.20 o 
  -3  15   3       97.17      105.80     10.02 o 
  -2  15   3       26.51       32.43      4.86 o 
  -1  15   3      184.11      173.90     26.98 o 
   0  15   3      560.63      543.39     33.18 o 
   1  15   3       88.07       83.59      7.79 o 
   2  15   3       46.11       31.61      7.37 o 
   3  15   3      326.23      311.64     27.06 o 
   4  15   3      430.97      337.88     35.72 o 
   5  15   3       96.79       88.09     14.17 o 
   6  15   3      152.94      110.12     22.36 o 
  -6  16   3      273.96      234.26     38.44 o 
  -5  16   3      385.57      308.13     66.21 o 
  -4  16   3       81.86       78.60     10.50 o 
  -3  16   3       66.12       52.42      6.67 o 
  -2  16   3       17.06       29.52      9.88 o 
  -1  16   3      105.73      134.72     15.44 o 
   0  16   3      462.22      443.34     30.01 o 
   1  16   3      139.91      115.60     10.52 o 
   2  16   3      389.65      333.42     36.96 o 
   3  16   3       38.55       27.40      6.65 o 
   4  16   3      393.38      374.26     35.25 o 
   5  16   3        7.44       12.34      8.92 o 
  -5  17   3       13.39        0.71     11.65 o 
  -4  17   3       10.11       17.25      4.23 o 
  -3  17   3       88.15       61.09     10.79 o 
  -2  17   3        5.00        8.30      5.48 o 
  -1  17   3     1126.24     1183.07     31.54 o 
   0  17   3        7.83       14.84      3.45 o 
   1  17   3        8.00       21.35      6.75 o 
   2  17   3      142.44      131.37     20.84 o 
   3  17   3        0.17       13.56      5.40 o 
   4  17   3       51.25       91.10     11.64 o 
   5  17   3        6.12       29.88      8.84 o 
  -4  18   3      219.68      218.68     27.65 o 
  -3  18   3       33.20       53.48     15.60 o 
  -2  18   3      448.88      410.07     39.36 o 
  -1  18   3      306.65      214.14     35.03 o 
   0  18   3        0.25        7.29      3.19 o 
   1  18   3      144.68      119.99     14.56 o 
   2  18   3      770.43      787.29     79.84 o 
   3  18   3        6.95       22.81      6.93 o 
   4  18   3        9.06       13.91      5.32 o 
  -4  19   3       44.13       47.94     15.05 o 
  -3  19   3      118.46       86.05     12.13 o 
  -2  19   3      335.63      344.15     32.12 o 
  -1  19   3       41.04       20.82      8.99 o 
   0  19   3      204.80      188.80     23.23 o 
   1  19   3       17.90       14.18      5.36 o 
   2  19   3       42.06       37.35     10.78 o 
   3  19   3       13.71       15.33     10.72 o 
  -2  20   3       53.66       55.53     33.46 o 
  -1  20   3       20.37       13.67      7.63 o 
   0  20   3        6.52        9.28      9.67 o 
   1  20   3       11.06       32.92      7.75 o 
   2  20   3      301.39      263.34     36.21 o 
  -8   0   4      171.56      212.72     25.76 o 
  -6   0   4     2153.29     2167.61     31.74 o 
  -4   0   4    14304.40    15004.03    111.74 o 
  -2   0   4     1689.86     1263.84     28.65 o 
   0   0   4      236.85      333.93     23.18 o 
   2   0   4     1229.02     1070.20     18.63 o 
   4   0   4      115.80       73.82     11.38 o 
   6   0   4       57.84       86.99     23.50 o 
   8   0   4      301.11      236.54     55.96 o 
  -9   1   4      249.94      289.36     23.20 o 
  -8   1   4        9.07       10.09      9.88 o 
  -7   1   4        3.43       19.70      5.23 o 
  -6   1   4      129.79      137.24     11.49 o 
  -5   1   4     1188.50     1167.52     22.27 o 
  -4   1   4      134.08      137.25     10.00 o 
  -3   1   4      601.26      655.93     12.97 o 
  -2   1   4     2836.94     2776.66     17.52 o 
  -1   1   4    12510.76    11817.59     70.81 o 
   0   1   4       68.69       53.19      5.52 o 
   1   1   4      627.63      498.69     11.61 o 
   2   1   4      151.68      160.41     11.04 o 
   3   1   4      231.96      291.44     15.71 o 
   4   1   4       22.46       34.24      4.87 o 
   5   1   4      140.72      139.30     10.01 o 
   6   1   4      194.51      174.95     13.33 o 
   7   1   4      911.85      842.48     63.43 o 
   8   1   4       38.04       46.84     12.30 o 
  -9   2   4        4.53       23.58     10.82 o 
  -8   2   4        0.16       28.62     12.19 o 
  -7   2   4       20.37       31.84     11.13 o 
  -6   2   4      335.36      322.37     23.72 o 
  -5   2   4      900.26      913.55     33.23 o 
  -4   2   4      636.17      555.38     20.51 o 
  -3   2   4      415.00      375.37     13.79 o 
  -2   2   4     4618.50     3937.02     41.27 o 
  -1   2   4     1917.81     2091.70     16.13 o 
   0   2   4      216.69      143.61     14.38 o 
   1   2   4     1346.76     1254.74     11.55 o 
   2   2   4       69.08      104.40      9.13 o 
   3   2   4       22.51       36.08      3.19 o 
   4   2   4     1666.99     1452.07     23.37 o 
   5   2   4       22.59       35.35      6.85 o 
   6   2   4      477.96      477.40     51.35 o 
   7   2   4      709.22      735.47     55.38 o 
   8   2   4        8.61        4.62      8.00 o 
  -9   3   4       19.72       28.00      8.76 o 
  -8   3   4      164.02      165.53     20.00 o 
  -7   3   4      669.48      637.33     44.06 o 
  -6   3   4      321.42      320.11     20.55 o 
  -5   3   4     1203.07     1338.84     39.12 o 
  -4   3   4     2108.87     2355.00     23.41 o 
  -3   3   4     7467.86     7785.94     44.69 o 
  -2   3   4      387.83      338.53      9.10 o 
  -1   3   4     2741.84     2840.41     26.74 o 
   0   3   4     3249.16     2917.88     28.43 o 
   1   3   4     5046.66     4902.38     37.35 o 
   2   3   4     2830.89     2634.06     24.42 o 
   3   3   4     1970.81     1951.37     20.54 o 
   4   3   4       27.25       27.67      3.60 o 
   5   3   4       92.95       95.03      9.46 o 
   6   3   4     1696.32     1794.81    103.09 o 
   7   3   4       11.12       19.56     14.01 o 
   8   3   4       12.15        4.38     12.07 o 
  -9   4   4       65.29       79.44     10.25 o 
  -8   4   4      233.94      272.23     27.24 o 
  -7   4   4      510.96      507.74     35.44 o 
  -6   4   4      131.10      136.60     10.14 o 
  -5   4   4       52.75       58.24      9.43 o 
  -4   4   4        1.79       15.67      8.73 o 
  -3   4   4     1559.25     1573.77     17.30 o 
  -2   4   4       90.98       29.84      4.12 o 
  -1   4   4     1149.92     1179.64     24.65 o 
   0   4   4     1219.62     1216.11     21.10 o 
   1   4   4       77.67       77.60      6.40 o 
   2   4   4       89.73       83.40      8.53 o 
   3   4   4      181.88      142.49     10.71 o 
   4   4   4      455.21      553.03     19.99 o 
   5   4   4     1175.81     1164.25     35.03 o 
   6   4   4      892.01      858.36     57.28 o 
   7   4   4        5.38       35.35     13.59 o 
   8   4   4       50.19       44.10     10.67 o 
  -9   5   4       61.51       64.44     12.06 o 
  -8   5   4      164.52      121.43     15.97 o 
  -7   5   4        0.03       19.17      5.40 o 
  -6   5   4       86.00       89.13      7.25 o 
  -5   5   4      398.97      356.42     18.40 o 
  -4   5   4      155.53      134.95      9.19 o 
  -3   5   4     1005.49     1143.86     28.08 o 
  -2   5   4     2822.85     3002.95     25.71 o 
  -1   5   4      923.02     1007.70     27.91 o 
   0   5   4     6192.21     6176.42     35.05 o 
   1   5   4    12535.36    12626.78     95.15 o 
   2   5   4     2193.53     2391.99     36.90 o 
   3   5   4     1831.40     2056.71     32.31 o 
   4   5   4       35.89       46.01      4.61 o 
   5   5   4      389.67      412.46     23.34 o 
   6   5   4        7.87       14.42      6.54 o 
   7   5   4      442.42      505.39     53.45 o 
   8   5   4       20.70       39.27      9.48 o 
  -9   6   4      178.00      144.30     17.55 o 
  -8   6   4       20.39       29.31      8.43 o 
  -7   6   4      190.08      159.14     14.77 o 
  -6   6   4      181.00      160.15     11.34 o 
  -5   6   4      115.10      105.98      8.60 o 
  -4   6   4      360.06      332.00     22.68 o 
  -3   6   4      201.06      247.59     14.46 o 
  -2   6   4     3710.74     3629.29     33.08 o 
   0   6   4        0.37        6.57      8.09 o 
   1   6   4        0.96        8.79      2.84 o 
   2   6   4      199.32      222.90     15.00 o 
   3   6   4        7.39        8.72      3.62 o 
   4   6   4        5.60       22.21      4.74 o 
   5   6   4      806.35      810.35     51.55 o 
   6   6   4      110.96      123.11     14.71 o 
   7   6   4       41.94       41.52      8.70 o 
   8   6   4        6.27       29.36      8.74 o 
  -9   7   4       99.50       78.65     18.59 o 
  -8   7   4      479.82      423.88     38.94 o 
  -7   7   4      426.66      467.59     38.13 o 
  -6   7   4       95.99       89.65      9.15 o 
  -5   7   4      451.79      502.78     26.50 o 
  -4   7   4      883.90      745.46     25.66 o 
  -3   7   4        0.91       21.57      5.59 o 
  -2   7   4      794.42      830.55     44.69 o 
  -1   7   4      831.70      856.01     19.98 o 
   0   7   4     1990.40     2392.14     28.22 o 
   1   7   4        2.33        2.65      2.48 o 
   2   7   4      370.73      457.33     18.46 o 
   3   7   4      246.80      212.84     15.45 o 
   4   7   4        7.88       13.79      3.90 o 
   5   7   4       28.73       38.71      5.40 o 
   6   7   4      571.51      568.06     56.30 o 
   7   7   4      508.14      537.35     50.70 o 
   8   7   4      212.33      161.87     23.28 o 
  -8   8   4       11.30       19.91     13.00 o 
  -7   8   4       77.75      121.09     15.04 o 
  -6   8   4      425.02      468.41     44.49 o 
  -5   8   4     1815.86     1776.04     63.50 o 
  -4   8   4       39.27       40.39      5.36 o 
  -3   8   4     3201.81     3168.61     38.11 o 
  -2   8   4     1917.90     1768.40     25.81 o 
  -1   8   4      144.48      153.04     18.55 o 
   0   8   4      946.74      926.31     39.12 o 
   1   8   4     2077.45     2207.29     33.69 o 
   2   8   4       49.94       82.94      6.23 o 
   3   8   4      782.29      857.73     19.56 o 
   4   8   4      308.40      262.67     14.16 o 
   5   8   4        0.27       13.46      4.94 o 
   6   8   4      106.86      101.67     15.13 o 
   7   8   4      344.58      387.05     33.11 o 
   8   8   4       11.30       31.61      9.05 o 
  -8   9   4      323.76      280.82     54.80 o 
  -7   9   4       47.16       31.98      9.56 o 
  -6   9   4       34.50       46.96     12.97 o 
  -5   9   4       33.91       49.04     10.59 o 
  -4   9   4       21.15       11.18      5.16 o 
  -3   9   4     1308.34     1365.56     24.10 o 
  -2   9   4      335.37      317.56     29.70 o 
  -1   9   4      520.88      465.49     18.68 o 
   0   9   4      273.27      239.79     18.15 o 
   1   9   4       96.97      114.91      8.80 o 
   2   9   4      784.60      644.94     22.97 o 
   3   9   4      116.47       98.67      8.35 o 
   4   9   4        5.24       27.96      4.14 o 
   5   9   4       12.60       27.38      5.43 o 
   6   9   4       14.37       30.19      6.89 o 
   7   9   4       61.39       80.84     12.42 o 
  -8  10   4       30.25       34.88     22.23 o 
  -7  10   4      117.55       96.88     18.58 o 
  -6  10   4       77.13       63.50      9.25 o 
  -5  10   4       33.71       47.67      7.66 o 
  -4  10   4     2965.54     3050.62     53.99 o 
  -3  10   4      228.51      196.98     13.55 o 
  -2  10   4      139.94      160.37     12.87 o 
  -1  10   4      250.77      274.34     23.68 o 
   0  10   4      562.83      581.05     14.68 o 
   1  10   4      938.14      974.97     15.43 o 
   2  10   4      485.07      479.76     26.98 o 
   3  10   4      342.82      395.34     26.58 o 
   4  10   4        8.73       24.29      4.86 o 
   5  10   4       21.76       20.81      4.91 o 
   6  10   4      696.78      673.48     43.49 o 
   7  10   4       44.78       44.12     11.26 o 
  -8  11   4       54.19       43.73     11.65 o 
  -7  11   4       56.58       42.80     14.58 o 
  -6  11   4     2102.31     2206.47     75.24 o 
  -5  11   4       29.04       25.54     11.12 o 
  -4  11   4     1652.94     1824.41     48.69 o 
  -3  11   4      214.80      204.30     15.77 o 
  -2  11   4     1021.05     1054.78     14.89 o 
  -1  11   4       31.27       34.98      5.42 o 
   0  11   4     2832.73     2676.24     31.90 o 
   1  11   4        4.53       15.74      5.96 o 
   2  11   4      288.61      227.05     18.87 o 
   3  11   4      367.10      422.91     24.89 o 
   4  11   4      405.68      421.70     26.97 o 
   5  11   4       35.71       39.52      5.76 o 
   6  11   4       13.48       18.47      6.32 o 
   7  11   4      149.48      150.75     31.40 o 
  -7  12   4      424.35      496.99     70.28 o 
  -6  12   4       44.31       48.42     10.29 o 
  -5  12   4       38.81       31.81      6.99 o 
  -4  12   4        3.69        4.64      3.42 o 
  -3  12   4      337.58      335.28     20.63 o 
  -2  12   4       11.58       14.69      2.87 o 
  -1  12   4      116.20      140.58     13.03 o 
   0  12   4       10.27       11.45      2.67 o 
   1  12   4       28.84       38.28      6.02 o 
   2  12   4       13.95       14.80      4.28 o 
   3  12   4      393.42      450.01     42.36 o 
   4  12   4     1558.89     1552.90     49.98 o 
   5  12   4        1.46       14.64      4.50 o 
   6  12   4       77.29       57.85     11.09 o 
   7  12   4       83.73       75.25     11.91 o 
  -7  13   4        1.31       12.29      8.81 o 
  -6  13   4        1.43       18.53      7.15 o 
  -5  13   4      478.19      443.93     51.86 o 
  -4  13   4      140.59      119.16     14.16 o 
  -3  13   4     1713.03     1781.71     33.63 o 
  -2  13   4      824.59      773.29     32.23 o 
  -1  13   4        0.05       14.54      3.90 o 
   0  13   4     1014.02      982.53     37.29 o 
   1  13   4      283.24      297.72     24.36 o 
   2  13   4     1080.59     1101.71     22.33 o 
   3  13   4       35.25       33.00      8.87 o 
   4  13   4      527.72      535.17     28.10 o 
   5  13   4        0.53       17.24      8.53 o 
   6  13   4      193.86      167.61     18.82 o 
  -7  14   4       26.71       35.56     11.21 o 
  -6  14   4      440.28      356.65     63.62 o 
  -5  14   4       57.14       41.76     13.29 o 
  -4  14   4        3.76       25.02      4.67 o 
  -3  14   4      416.72      393.41     18.20 o 
  -2  14   4       96.46       98.73     13.91 o 
  -1  14   4      683.47      706.78     30.47 o 
   0  14   4     1185.24     1229.61     37.38 o 
   1  14   4      147.95      148.81     11.41 o 
   2  14   4      314.35      302.20     24.06 o 
   3  14   4       22.08       29.69      6.06 o 
   4  14   4     1331.39     1493.30     62.04 o 
   5  14   4       43.34       39.71      9.54 o 
   6  14   4      123.62      127.12     29.57 o 
  -6  15   4      174.64      156.53     26.77 o 
  -5  15   4        6.01        7.81      4.43 o 
  -4  15   4       14.71       16.35      7.50 o 
  -3  15   4       92.17      103.47      9.25 o 
  -2  15   4       50.69       62.30      5.46 o 
  -1  15   4      580.84      509.30     21.33 o 
   0  15   4        8.81        7.99      3.05 o 
   1  15   4      139.47      128.30     18.53 o 
   2  15   4      105.63      128.72     12.96 o 
   3  15   4       93.60       98.06     11.04 o 
   4  15   4       16.78       18.31      5.36 o 
   5  15   4       29.03       24.85      7.49 o 
  -6  16   4        3.99       15.28      7.40 o 
  -5  16   4        0.16       17.64      4.98 o 
  -4  16   4      244.08      215.22     27.45 o 
  -3  16   4       34.04       27.13      6.22 o 
  -2  16   4       51.24       60.62      9.97 o 
  -1  16   4     1294.81     1373.17     38.30 o 
   0  16   4      151.49      118.91     10.50 o 
   1  16   4        6.07       13.82      5.46 o 
   2  16   4      119.02      133.38     17.23 o 
   3  16   4      464.69      479.33     38.29 o 
   4  16   4      122.86      112.94     21.90 o 
   5  16   4      613.61      732.15     54.01 o 
  -5  17   4        0.31       23.23      7.08 o 
  -4  17   4      113.62      114.48     16.94 o 
  -3  17   4       45.46       34.47      6.10 o 
  -2  17   4      467.73      479.63     25.48 o 
  -1  17   4        1.43        3.13      2.66 o 
   0  17   4      129.62       94.74     11.05 o 
   1  17   4       61.24       81.20     11.64 o 
   2  17   4        1.69       26.43      5.84 o 
   3  17   4      283.78      237.07     36.84 o 
   4  17   4        7.66       17.82      8.24 o 
  -4  18   4        8.18       15.18      6.57 o 
  -3  18   4      329.29      340.77     42.86 o 
  -2  18   4      191.69      171.11     23.94 o 
  -1  18   4       72.49       61.44     10.26 o 
   0  18   4      290.59      256.24     26.35 o 
   1  18   4      544.20      546.98     77.10 o 
   2  18   4       54.67       44.76     12.60 o 
   3  18   4       17.20       14.59      7.52 o 
   4  18   4       86.99       73.45     15.53 o 
  -3  19   4      102.18       75.42     12.67 o 
  -2  19   4        3.09       14.25      5.85 o 
  -1  19   4      511.11      640.72     37.53 o 
   0  19   4        8.74       11.48      5.52 o 
   1  19   4       88.03       77.45     12.12 o 
   2  19   4       34.68       51.54     10.23 o 
   3  19   4        0.11        7.22      6.07 o 
  -2  20   4        8.02       18.41      3.71 o 
  -1  20   4       21.65       19.25     10.81 o 
   0  20   4      198.95      170.50     35.76 o 
   1  20   4      231.25      163.39     33.78 o 
  -9   0   5       12.61       21.50      8.01 o 
  -7   0   5      526.06      554.88     43.90 o 
  -5   0   5     6589.83     6612.27     72.68 o 
  -3   0   5     1002.19     1215.88     16.34 o 
  -1   0   5      538.71      441.74     28.40 o 
   1   0   5    18674.07    17467.17     98.03 o 
   3   0   5       54.39       98.86     13.36 o 
   5   0   5       51.51       48.81     10.34 o 
   7   0   5     1162.78     1113.52    102.40 o 
  -9   1   5       46.54       89.17     11.31 o 
  -8   1   5       39.56       38.68      9.96 o 
  -7   1   5      297.96      366.63     25.37 o 
  -6   1   5        5.88       11.58      3.55 o 
  -5   1   5        0.80       18.40      4.61 o 
  -4   1   5     1420.36     1555.90     17.93 o 
  -3   1   5     5350.51     5463.37     40.57 o 
  -2   1   5        2.03       11.09      3.31 o 
  -1   1   5        2.37       10.84      4.70 o 
   0   1   5      506.55      358.09      9.46 o 
   1   1   5       22.74       38.67      3.95 o 
   2   1   5     2315.04     2435.31     21.16 o 
   3   1   5       55.57       58.76      8.08 o 
   4   1   5      227.41      256.29     16.94 o 
   5   1   5       75.59       72.10      9.94 o 
   6   1   5      663.02      745.05     66.85 o 
   7   1   5       96.87      135.10     21.47 o 
   8   1   5       43.38       41.38     17.51 o 
  -9   2   5       11.95       31.24      6.43 o 
  -8   2   5       32.22       51.40      7.67 o 
  -7   2   5       65.44       78.78      8.40 o 
  -6   2   5     3265.41     3406.13     44.21 o 
  -5   2   5        4.17       20.89      5.63 o 
  -4   2   5      630.14      633.87     27.22 o 
  -3   2   5     3392.73     3960.03     39.08 o 
  -2   2   5     3569.05     3701.68     21.48 o 
  -1   2   5     4455.50     4485.79     61.37 o 
   0   2   5       61.08      113.28      9.20 o 
   1   2   5        7.64       44.68      7.24 o 
   2   2   5     2529.24     2798.59     41.83 o 
   3   2   5     2053.14     2274.32     21.17 o 
   4   2   5       75.39       84.36      5.73 o 
   5   2   5     1008.21      962.27     33.44 o 
   6   2   5      705.17      716.66     58.09 o 
   7   2   5       18.21       57.04     17.73 o 
   8   2   5      235.94      195.91     37.61 o 
  -9   3   5       93.49       97.53     14.01 o 
  -8   3   5      168.18      176.48     24.93 o 
  -7   3   5      106.16      117.13     11.74 o 
  -6   3   5      661.36      628.95     40.40 o 
  -5   3   5      455.55      437.47     24.70 o 
  -4   3   5     1271.21     1299.12     23.67 o 
  -3   3   5      325.03      365.34     19.10 o 
  -2   3   5     2517.99     2200.07     31.52 o 
  -1   3   5       54.53       37.86      3.18 o 
   0   3   5       79.73       53.85      4.43 o 
   1   3   5     4528.03     4646.47     33.72 o 
   2   3   5      281.26      361.47     22.48 o 
   3   3   5      283.06      300.45     17.25 o 
   4   3   5       19.80       32.97      4.97 o 
   5   3   5     2117.32     2049.42     38.99 o 
   6   3   5      248.85      217.51     28.33 o 
   7   3   5      108.65      102.76     17.07 o 
   8   3   5        1.10       14.03     14.85 o 
  -9   4   5      710.92      671.90     67.92 o 
  -8   4   5       30.63       36.16     10.71 o 
  -7   4   5       61.42       48.53      7.42 o 
  -6   4   5      118.38      140.06     10.65 o 
  -5   4   5      724.60      676.91     27.54 o 
  -4   4   5      249.02      228.86     18.76 o 
  -3   4   5     1853.01     1743.75     15.98 o 
  -2   4   5      255.59      275.78     19.66 o 
  -1   4   5        4.77        4.10      2.91 o 
   0   4   5      152.05      143.44     10.99 o 
   1   4   5        2.97        6.34      5.73 o 
   2   4   5      655.08      743.70     17.02 o 
   3   4   5       48.13       16.36      4.90 o 
   4   4   5      382.92      345.98     21.38 o 
   5   4   5      985.42     1046.32     44.18 o 
   6   4   5       34.26       41.50      9.91 o 
   7   4   5        0.00       16.18      8.88 o 
   8   4   5       47.47       71.89     16.00 o 
  -9   5   5        7.50       26.00      8.73 o 
  -8   5   5       10.79       23.21      7.88 o 
  -7   5   5      264.94      267.24     22.25 o 
  -6   5   5      347.05      328.13     21.91 o 
  -5   5   5      205.78      236.38     15.40 o 
  -4   5   5      103.93       99.42     12.25 o 
  -3   5   5     1064.80     1106.09     21.22 o 
  -2   5   5      511.63      377.74     11.82 o 
  -1   5   5      483.47      510.46     17.46 o 
   0   5   5       47.22       21.74      5.78 o 
   1   5   5     1869.73     1965.80     17.11 o 
   2   5   5    10837.78    10742.50    331.41 o 
   3   5   5        4.36        8.99      5.65 o 
   4   5   5     1034.98      943.16     24.53 o 
   5   5   5      176.11      137.26     13.14 o 
   6   5   5     1607.25     1419.37    177.81 o 
   7   5   5        3.17       21.60      8.96 o 
   8   5   5      114.35      123.80     17.71 o 
  -9   6   5       16.13       33.68      7.89 o 
  -8   6   5      139.58      117.10     16.67 o 
  -7   6   5       78.04       76.06     11.13 o 
  -6   6   5      968.92      972.55     24.07 o 
  -5   6   5      182.33      166.55     14.76 o 
  -4   6   5       54.99       85.22      6.30 o 
  -3   6   5      424.24      464.91     14.13 o 
  -2   6   5     3231.28     3182.64     22.93 o 
  -1   6   5     1695.68     1698.08     79.33 o 
   0   6   5       52.58       69.63     12.19 o 
   1   6   5     1045.84     1143.34     12.58 o 
   2   6   5     5576.13     5340.12     55.54 o 
   3   6   5       84.47      103.88     11.70 o 
   4   6   5     2370.28     2318.73     29.78 o 
   5   6   5      169.07      175.03     13.65 o 
   6   6   5        0.03       24.04      9.98 o 
   7   6   5        2.55       13.12     10.75 o 
   8   6   5        2.27       22.32     11.53 o 
  -9   7   5       26.99       20.53      6.21 o 
  -8   7   5       73.08       80.56     11.81 o 
  -7   7   5      168.15      139.30     14.12 o 
  -6   7   5      404.32      385.73     26.42 o 
  -5   7   5      116.28      129.76      9.42 o 
  -4   7   5      723.47      748.50     20.69 o 
  -3   7   5       40.79       61.21      5.52 o 
  -2   7   5      684.65      509.22     12.17 o 
  -1   7   5     2866.69     3139.26     53.79 o 
   0   7   5      560.69      643.19     17.93 o 
   1   7   5      140.23      184.87     10.78 o 
   2   7   5     1376.64     1306.03     32.08 o 
   3   7   5       59.27       62.44      7.09 o 
   4   7   5      317.00      322.36     20.67 o 
   5   7   5      236.13      222.54     16.79 o 
   6   7   5      930.50     1030.13     49.51 o 
   7   7   5       83.54      105.70     15.32 o 
   8   7   5       99.67       98.79     23.87 o 
  -8   8   5        0.87       11.09      7.93 o 
  -7   8   5      255.01      225.04     27.76 o 
  -6   8   5     1985.52     1922.64     76.89 o 
  -5   8   5        1.65       13.26      3.53 o 
  -4   8   5     2056.90     1883.39     57.98 o 
  -3   8   5       24.46       37.36      4.46 o 
  -2   8   5      361.92      345.64     28.93 o 
  -1   8   5      178.33      230.31     21.72 o 
   0   8   5      117.34       86.89      7.74 o 
   1   8   5      398.80      511.90     19.11 o 
   2   8   5     2108.95     2054.20     22.56 o 
   3   8   5      945.66      982.08     18.89 o 
   4   8   5      124.55      150.04     13.55 o 
   5   8   5      794.19      785.66     50.44 o 
   6   8   5      231.42      314.62     36.00 o 
   7   8   5        4.40       22.06      7.52 o 
  -8   9   5       91.98      103.65     21.36 o 
  -7   9   5       24.71       25.16      7.13 o 
  -6   9   5       72.35       75.76      9.08 o 
  -5   9   5      389.76      414.51     24.28 o 
  -4   9   5      656.34      712.95     27.08 o 
  -3   9   5      361.40      406.41     17.40 o 
  -2   9   5     2613.00     2637.14     32.90 o 
  -1   9   5      588.19      686.08     49.34 o 
   0   9   5       49.70       57.36      9.20 o 
   1   9   5       87.84       98.45      7.97 o 
   2   9   5     1368.94     1252.27     38.38 o 
   3   9   5        0.70       19.02      3.78 o 
   4   9   5       32.88       46.25      6.91 o 
   5   9   5       97.12      115.09     12.29 o 
   6   9   5       39.41       72.53     14.87 o 
   7   9   5        1.24       24.17      5.48 o 
  -8  10   5       14.42       13.09     13.70 o 
  -7  10   5        5.51       13.76      5.96 o 
  -6  10   5      715.82      752.37     71.22 o 
  -5  10   5      886.68      926.00     28.37 o 
  -4  10   5       23.15       37.70      7.44 o 
  -3  10   5      919.11      999.31     28.57 o 
  -2  10   5       19.57       13.64      6.58 o 
  -1  10   5      257.78      270.86      7.87 o 
   0  10   5       45.24       68.86      7.46 o 
   1  10   5     1236.68     1219.36     42.97 o 
   2  10   5      173.11      156.50     16.68 o 
   3  10   5      266.78      254.59     24.45 o 
   4  10   5       44.78       62.59      7.56 o 
   5  10   5     1044.25     1172.66     69.01 o 
   6  10   5       58.84       41.85      6.58 o 
   7  10   5       39.31       47.51     16.89 o 
  -8  11   5       19.25       31.24     10.89 o 
  -7  11   5      336.75      355.35     61.88 o 
  -6  11   5       17.15       15.41      9.48 o 
  -5  11   5      753.92      750.93     82.21 o 
  -4  11   5      375.05      369.06     28.06 o 
  -3  11   5      284.76      286.66     17.29 o 
  -2  11   5      244.01      223.51     19.56 o 
  -1  11   5     1239.10     1291.07     29.58 o 
   0  11   5      782.13      889.06     47.64 o 
   1  11   5       48.36       46.64      6.13 o 
   2  11   5      561.92      564.55     29.26 o 
   3  11   5      924.62      801.70     31.01 o 
   4  11   5      429.45      423.05     29.18 o 
   5  11   5      367.33      329.06     29.49 o 
   6  11   5       25.53       22.78      6.25 o 
   7  11   5       16.48       24.17     21.94 o 
  -7  12   5       22.68       19.47      6.36 o 
  -6  12   5       57.62       38.88      6.81 o 
  -5  12   5     1898.55     2060.23     41.80 o 
  -4  12   5       14.02       21.53      4.55 o 
  -3  12   5       15.47       19.40      4.58 o 
  -2  12   5       82.70       67.76      9.32 o 
  -1  12   5      940.04      963.68     45.28 o 
   0  12   5       66.41       59.77     14.08 o 
   1  12   5        9.10       29.53      5.33 o 
   2  12   5      393.67      481.40     28.02 o 
   3  12   5      262.56      254.55     23.01 o 
   4  12   5      250.52      244.46     17.64 o 
   5  12   5      123.98       84.16      8.65 o 
   6  12   5       35.82       44.96      5.84 o 
  -7  13   5        6.26       10.81      8.33 o 
  -6  13   5       10.60       14.25      6.28 o 
  -5  13   5       40.79       35.75      7.90 o 
  -4  13   5        0.66        7.32      3.89 o 
  -3  13   5       11.25       12.20      7.08 o 
  -2  13   5      350.72      350.58     22.78 o 
  -1  13   5       76.35       88.68      7.89 o 
   0  13   5      155.60      137.21     14.12 o 
   1  13   5     2768.35     2892.88     42.54 o 
   2  13   5       15.40       22.64      4.43 o 
   3  13   5      339.09      320.07     36.74 o 
   4  13   5       43.53       44.01      9.10 o 
   5  13   5      134.38      141.34     13.30 o 
   6  13   5      175.30      158.65     19.57 o 
  -7  14   5       62.78       53.59     11.42 o 
  -6  14   5      137.58      105.28     22.61 o 
  -5  14   5        0.15       11.83      5.61 o 
  -4  14   5        4.02       14.40      3.39 o 
  -3  14   5      286.86      289.86     21.26 o 
  -2  14   5      156.16      198.33     21.36 o 
  -1  14   5       52.68       80.67     12.30 o 
   0  14   5      530.11      574.14     49.03 o 
   1  14   5      151.77      128.01     14.48 o 
   2  14   5       33.88       29.89      5.73 o 
   3  14   5     1165.11     1228.48     47.97 o 
   4  14   5       29.60       31.30      5.76 o 
   5  14   5       62.64       59.92     10.37 o 
   6  14   5       19.15       30.40      6.78 o 
  -6  15   5      152.34      150.53     26.33 o 
  -5  15   5      113.45       99.31     13.38 o 
  -4  15   5       40.11       34.59      5.78 o 
  -3  15   5      432.51      470.92     21.18 o 
  -2  15   5       48.11       64.08     13.70 o 
  -1  15   5      577.20      604.52     51.63 o 
   0  15   5       77.48       86.46     11.12 o 
   1  15   5        0.26        9.73      4.34 o 
   2  15   5      672.53      718.88     35.97 o 
   3  15   5       29.20       51.19      8.86 o 
   4  15   5       25.21       18.94      8.02 o 
   5  15   5       21.74       23.58      7.22 o 
  -6  16   5       23.68       17.22     23.33 o 
  -5  16   5       34.30       48.69     11.96 o 
  -4  16   5       20.37       16.51      5.72 o 
  -3  16   5       96.43      115.94     20.13 o 
  -2  16   5      212.03      187.96     15.34 o 
  -1  16   5     1119.14     1100.45     25.62 o 
   0  16   5      804.67      856.28     22.83 o 
   1  16   5       17.61       15.24      8.24 o 
   2  16   5      850.45      885.57     55.82 o 
   3  16   5        6.05        8.57     11.27 o 
   4  16   5      554.19      509.56     26.13 o 
   5  16   5      120.73      102.77     16.55 o 
  -5  17   5      110.82      107.56     20.58 o 
  -4  17   5       36.29       21.79      8.99 o 
  -3  17   5      576.77      610.50     36.66 o 
  -2  17   5       78.13       68.24      8.79 o 
  -1  17   5      394.71      316.99     24.85 o 
   0  17   5       16.36        6.58      3.89 o 
   1  17   5        9.24       14.22      7.70 o 
   2  17   5       19.26       21.59      4.65 o 
   3  17   5       62.49       58.21     14.00 o 
   4  17   5       42.90       39.24      8.08 o 
  -4  18   5      256.07      192.49     37.35 o 
  -3  18   5      142.49      106.95     20.88 o 
  -2  18   5      139.14      119.16     14.26 o 
  -1  18   5      256.82      254.06     26.51 o 
   0  18   5      520.65      605.86     47.96 o 
   1  18   5        1.13       13.34      7.54 o 
   2  18   5       12.65       26.58      6.86 o 
   3  18   5       40.83       38.42      9.52 o 
  -3  19   5       68.29       36.09     19.49 o 
  -2  19   5      346.25      329.12     81.92 o 
  -1  19   5        2.43        5.76      3.33 o 
   0  19   5       47.08       48.24      9.86 o 
   1  19   5        7.85       16.22      6.24 o 
   2  19   5        3.03       12.38     14.58 o 
  -1  20   5       32.59       46.82     16.52 o 
   0  20   5      200.86      174.57     51.01 o 
  -8   0   6      760.09      780.55     79.12 o 
  -6   0   6     2128.53     2245.17     83.30 o 
  -4   0   6      561.77      561.79     45.99 o 
  -2   0   6     2163.82     2151.39     23.63 o 
   0   0   6     5059.56     4683.63    139.44 o 
   2   0   6      219.63      178.78     16.55 o 
   4   0   6       20.27       34.51      7.05 o 
   6   0   6      201.17      255.50     46.97 o 
   8   0   6      527.11      446.29    113.06 o 
  -9   1   6       48.03       52.49      9.24 o 
  -8   1   6      739.50      704.05     59.25 o 
  -7   1   6       60.83       44.22      7.16 o 
  -6   1   6       20.38       21.61      4.04 o 
  -5   1   6     1174.87     1204.57     41.92 o 
  -4   1   6     1094.78     1020.48     25.12 o 
  -3   1   6        0.17       16.52      4.41 o 
  -2   1   6       75.74       97.58      6.39 o 
  -1   1   6      798.89      538.04     14.11 o 
   0   1   6      979.33      928.61     15.72 o 
   1   1   6      559.76      730.76     16.92 o 
   2   1   6       14.90       12.58      4.09 o 
   3   1   6       37.96       25.54      4.87 o 
   4   1   6      411.24      437.68     30.60 o 
   5   1   6      230.56      206.82     24.47 o 
   6   1   6        7.71       11.90      9.22 o 
   7   1   6      481.82      644.24     60.54 o 
   8   1   6      233.41      215.51     36.73 o 
  -9   2   6      106.75       70.34     17.10 o 
  -8   2   6      120.05       82.98     13.89 o 
  -7   2   6      525.15      559.40     41.65 o 
  -6   2   6        4.37       14.20      3.78 o 
  -5   2   6       24.27       29.87      4.45 o 
  -4   2   6      335.42      359.10     18.75 o 
  -3   2   6      517.43      519.80     19.75 o 
  -2   2   6      796.89      842.45     12.60 o 
  -1   2   6    11467.46    11554.50    157.95 o 
   0   2   6       40.58       27.40      3.57 o 
   1   2   6        8.01       15.22      3.94 o 
   2   2   6     1070.17      968.75     19.55 o 
   3   2   6      894.11      865.76     17.32 o 
   4   2   6      907.12      946.68     37.36 o 
   5   2   6      573.17      530.35     41.37 o 
   6   2   6      216.69      182.11     27.59 o 
   7   2   6       34.45       62.74     17.55 o 
   8   2   6       30.41       31.88     11.01 o 
  -9   3   6      235.18      290.93     27.54 o 
  -8   3   6        2.21       15.28     10.54 o 
  -7   3   6      358.65      317.87     23.24 o 
  -6   3   6      737.65      759.22     37.45 o 
  -5   3   6     1244.48     1237.16     20.76 o 
  -4   3   6      166.43      211.59     13.05 o 
  -3   3   6      696.60      701.40     16.61 o 
  -2   3   6        0.23        4.17      2.60 o 
  -1   3   6      459.70      695.99     20.16 o 
   0   3   6     2777.48     2840.23     19.53 o 
   1   3   6     1614.89     1629.73     15.85 o 
   2   3   6        8.96       23.87      4.26 o 
   3   3   6      969.54      901.19     15.93 o 
   4   3   6      333.35      308.18     22.59 o 
   5   3   6       69.52       73.21      7.71 o 
   6   3   6       49.48       62.17     12.91 o 
   7   3   6       36.81       60.98     21.39 o 
   8   3   6       32.13       37.55     14.84 o 
  -9   4   6      449.99      402.76     34.43 o 
  -8   4   6      343.28      322.05     24.56 o 
  -7   4   6        8.79       23.83      4.51 o 
  -6   4   6      538.96      509.46     28.94 o 
  -5   4   6      138.66      170.42     11.04 o 
  -4   4   6     1594.87     1674.00     41.05 o 
  -3   4   6      822.72      891.47     16.21 o 
  -2   4   6      913.79     1036.58     13.38 o 
  -1   4   6      204.92      236.88      8.60 o 
   0   4   6     1597.56     1530.42     27.65 o 
   1   4   6      763.59      660.75     10.54 o 
   2   4   6     6247.71     6735.74     65.17 o 
   3   4   6     3600.30     3704.08     53.22 o 
   4   4   6     1399.06     1350.05     29.17 o 
   5   4   6      459.57      435.29     39.66 o 
   6   4   6      101.97      117.88     17.26 o 
   7   4   6      423.73      441.45     62.48 o 
   8   4   6      223.83      203.77     35.02 o 
  -9   5   6        0.58       14.65      5.74 o 
  -8   5   6       50.55       85.60     14.60 o 
  -7   5   6        2.08        7.20      3.87 o 
  -6   5   6      231.60      249.57     18.38 o 
  -5   5   6      163.50      187.16     13.01 o 
  -4   5   6     1014.55      984.92     29.30 o 
  -3   5   6      880.18      928.12     12.75 o 
  -2   5   6      127.96      107.88      6.29 o 
  -1   5   6     1586.15     1786.00     38.15 o 
   0   5   6      164.87      148.19     15.09 o 
   1   5   6       25.27       50.09      4.45 o 
   2   5   6        5.50       16.58      3.62 o 
   3   5   6       61.68       76.31      5.72 o 
   4   5   6      163.18      174.50     10.83 o 
   5   5   6      756.04      762.68     46.13 o 
   6   5   6       80.69       86.13     25.09 o 
   7   5   6      229.06      245.33     55.04 o 
   8   5   6        6.66       17.13      6.72 o 
  -9   6   6      112.42      149.44     30.51 o 
  -8   6   6      738.60      771.77     68.19 o 
  -7   6   6       10.29       10.21      4.68 o 
  -6   6   6      645.76      658.57     27.80 o 
  -5   6   6       59.86       85.83      6.59 o 
  -4   6   6        0.17        8.43      2.52 o 
  -3   6   6      206.39      226.29     12.61 o 
  -2   6   6      194.39      262.88     10.60 o 
  -1   6   6       36.20       51.08     15.76 o 
   0   6   6      163.78      179.82      9.99 o 
   1   6   6      141.89      169.20     10.19 o 
   2   6   6      117.38       83.28      9.13 o 
   3   6   6     4070.55     4123.16     39.11 o 
   4   6   6      101.34       83.62      7.52 o 
   5   6   6        7.55       24.32      4.24 o 
   6   6   6       34.93       25.26     11.36 o 
   7   6   6       44.68       43.69     13.52 o 
  -8   7   6       11.49       18.13      6.31 o 
  -7   7   6      250.13      239.00     24.01 o 
  -6   7   6      641.48      631.77     56.13 o 
  -5   7   6     1196.37     1191.31     56.19 o 
  -4   7   6        4.37       10.08      4.27 o 
  -3   7   6     1825.57     1929.15     28.79 o 
  -2   7   6     2059.52     2318.41     98.14 o 
  -1   7   6      347.94      282.85     33.27 o 
   0   7   6      193.20      173.61     71.68 o 
   1   7   6      747.67      737.32     12.93 o 
   2   7   6      115.37      126.91      8.47 o 
   3   7   6      429.65      406.57     23.76 o 
   4   7   6      711.73      688.22     27.21 o 
   5   7   6      293.21      246.62     23.05 o 
   6   7   6      842.10      876.48     44.77 o 
   7   7   6       42.05       24.46      8.33 o 
  -8   8   6      107.61      103.87     16.76 o 
  -7   8   6      358.94      343.72     43.65 o 
  -6   8   6      328.79      328.05     23.12 o 
  -5   8   6     1839.27     1884.97     28.04 o 
  -4   8   6       41.39       35.96      4.47 o 
  -3   8   6      802.14      754.66     38.16 o 
  -2   8   6        0.48        9.43      5.59 o 
  -1   8   6      897.59      922.27     70.42 o 
   0   8   6       18.58       12.13      8.84 o 
   1   8   6      310.47      353.00     13.73 o 
   2   8   6     2269.33     2248.06     51.04 o 
   3   8   6      171.13      171.27     11.98 o 
   4   8   6        0.09       14.25      4.34 o 
   5   8   6        0.09       17.53      3.83 o 
   6   8   6       37.71       57.57     11.63 o 
   7   8   6      296.97      325.82     36.03 o 
  -8   9   6       51.49       57.60     13.14 o 
  -7   9   6        5.10       19.63     10.43 o 
  -6   9   6      389.31      342.82     41.49 o 
  -5   9   6      182.96      153.77     16.87 o 
  -4   9   6      416.74      403.85     14.85 o 
  -3   9   6      522.88      519.57     23.27 o 
  -2   9   6       84.51      115.63     17.82 o 
  -1   9   6      233.75      264.90     44.12 o 
   0   9   6        2.68        6.31      3.95 o 
   1   9   6      258.84      286.11     12.51 o 
   2   9   6      618.38      657.14     24.79 o 
   3   9   6      234.38      239.51     16.37 o 
   4   9   6      409.66      393.82     22.43 o 
   5   9   6      318.30      288.36     18.57 o 
   6   9   6       48.07       57.26     14.65 o 
   7   9   6      311.41      307.99     29.68 o 
  -8  10   6       71.44       68.14     14.76 o 
  -7  10   6      632.31      630.43     73.92 o 
  -6  10   6     1416.46     1496.87     60.89 o 
  -5  10   6        1.44       14.13      5.96 o 
  -4  10   6        1.70        6.37      2.89 o 
  -3  10   6      319.81      307.77     27.60 o 
  -2  10   6       74.80       94.28     15.15 o 
  -1  10   6      812.63      837.83     52.84 o 
   0  10   6     1828.33     1783.83     21.68 o 
   1  10   6       86.24       83.46     12.38 o 
   2  10   6        8.71       18.18      4.17 o 
   3  10   6      458.96      458.46     27.82 o 
   4  10   6      434.16      427.81     28.52 o 
   5  10   6       25.62       26.23      7.95 o 
   6  10   6       33.07       55.59      9.27 o 
   7  10   6        6.50       40.57     12.01 o 
  -7  11   6       14.47       17.05      9.51 o 
  -6  11   6      238.86      254.28     59.84 o 
  -5  11   6      381.67      365.19     32.40 o 
  -4  11   6      901.63      981.61     18.83 o 
  -3  11   6        4.10       14.59      4.89 o 
  -2  11   6      656.86      587.33     45.11 o 
  -1  11   6      185.02      178.47     26.42 o 
   0  11   6        5.44       21.70      7.88 o 
   1  11   6      637.54      627.91     54.72 o 
   2  11   6      409.70      374.00     52.74 o 
   3  11   6      182.19      218.77     20.91 o 
   4  11   6       61.23       64.36     10.28 o 
   5  11   6      423.68      353.86     32.24 o 
   6  11   6       66.18       90.27     16.24 o 
  -7  12   6       16.79       12.55      6.98 o 
  -6  12   6      406.59      383.17     30.57 o 
  -5  12   6      147.09      172.51     32.05 o 
  -4  12   6      212.86      181.45     22.06 o 
  -3  12   6        0.00       12.02      7.45 o 
  -2  12   6      493.65      506.45     32.08 o 
  -1  12   6       27.00       16.64      6.58 o 
   0  12   6       30.87       40.76      6.55 o 
   1  12   6      387.24      369.98     26.96 o 
   2  12   6      493.07      519.48     52.90 o 
   3  12   6       57.77       57.32     12.29 o 
   4  12   6      233.02      217.19     18.31 o 
   5  12   6       14.93       20.18      4.67 o 
   6  12   6      130.51      105.02     13.46 o 
  -7  13   6        4.48       25.18     17.28 o 
  -6  13   6       25.62       22.78      5.46 o 
  -5  13   6       21.65       31.44      6.82 o 
  -4  13   6      281.23      266.43     25.84 o 
  -3  13   6      297.18      294.06     34.45 o 
  -2  13   6       10.63        6.10      1.53 o 
  -1  13   6      240.60      209.03     16.65 o 
   0  13   6     1399.79     1371.49     25.49 o 
   1  13   6       20.84        8.97      2.92 o 
   2  13   6      210.73      185.72     20.72 o 
   3  13   6        1.47       19.57      7.73 o 
   4  13   6      739.10      620.27     32.59 o 
   5  13   6       44.21       72.20      7.26 o 
   6  13   6      228.31      197.51     28.49 o 
  -6  14   6        4.67       20.30     12.52 o 
  -5  14   6      478.38      459.36     22.11 o 
  -4  14   6       26.75       17.80     12.21 o 
  -3  14   6      296.10      298.87     38.26 o 
  -2  14   6      388.57      416.55     21.40 o 
  -1  14   6      103.19       82.35     17.97 o 
   0  14   6      303.76      298.91     36.51 o 
   1  14   6        6.07        8.89      3.52 o 
   2  14   6      678.55      689.04     21.79 o 
   3  14   6        4.01       13.83      5.13 o 
   4  14   6      244.41      234.96     29.75 o 
   5  14   6       11.07       13.68      6.65 o 
  -6  15   6       19.93       29.03     11.08 o 
  -5  15   6       54.74       47.26     18.73 o 
  -4  15   6      642.11      615.61     36.50 o 
  -3  15   6      717.51      759.28     33.46 o 
  -2  15   6      133.33      167.11     11.83 o 
  -1  15   6      160.75      137.88     19.47 o 
   0  15   6      198.75      207.69     35.36 o 
   1  15   6      186.07      168.73     18.47 o 
   2  15   6       44.66       47.53     15.47 o 
   3  15   6      140.09      117.78     15.70 o 
   4  15   6      235.79      264.45     28.41 o 
   5  15   6      305.81      327.72     43.97 o 
  -5  16   6      163.02      144.97     26.01 o 
  -4  16   6       57.21       75.59     13.06 o 
  -3  16   6        0.16        8.56      8.22 o 
  -2  16   6      413.50      478.50     12.53 o 
  -1  16   6       55.41       42.24      7.92 o 
   0  16   6        4.66       10.33     12.52 o 
   1  16   6      502.19      522.00     35.84 o 
   2  16   6        0.38       12.33      4.20 o 
   3  16   6      432.26      334.69     56.60 o 
   4  16   6       53.69       39.47     18.55 o 
  -5  17   6        1.86       20.02     12.33 o 
  -4  17   6      121.11      118.97     18.22 o 
  -3  17   6       39.97       61.82     22.31 o 
  -2  17   6        0.30        8.69     12.14 o 
  -1  17   6       21.65       17.27     17.85 o 
   0  17   6       30.82       25.86      8.60 o 
   1  17   6      181.68      149.41     18.18 o 
   2  17   6       11.34       19.29      8.56 o 
   3  17   6       41.95       22.97     10.66 o 
  -4  18   6      132.11      157.67     26.95 o 
  -3  18   6      177.48      113.74     42.10 o 
  -2  18   6      123.66       70.19     17.28 o 
  -1  18   6       61.00       81.84     22.15 o 
   0  18   6      165.13      243.85     54.51 o 
   1  18   6       32.85       32.70      6.41 o 
   2  18   6        5.49       15.37      6.73 o 
   3  18   6      216.24      159.17     36.77 o 
  -2  19   6       18.96       38.22     26.57 o 
  -1  19   6       31.65       16.67     17.59 o 
   0  19   6        4.51        7.23      9.90 o 
   1  19   6       49.02       23.22     18.50 o 
  -9   0   7       96.68       86.64     20.02 o 
  -7   0   7      344.31      328.26     42.85 o 
  -5   0   7       32.36       58.42      9.79 o 
  -3   0   7    11856.21    12145.22    338.71 o 
  -1   0   7        2.75        6.25      6.28 o 
   1   0   7      185.33      219.30     27.27 o 
   3   0   7      857.09      874.41     43.61 o 
   5   0   7      138.68       98.09     16.79 o 
   7   0   7       29.03       24.51     11.80 o 
  -9   1   7      188.44      157.20     16.32 o 
  -8   1   7        1.36       25.30      7.80 o 
  -7   1   7       49.74       35.09      6.35 o 
  -6   1   7      179.66      170.47     13.70 o 
  -5   1   7     1874.90     1948.23     32.87 o 
  -4   1   7     2071.92     2114.02     36.21 o 
  -3   1   7      162.19      216.60     14.59 o 
  -2   1   7      587.14      626.77      8.93 o 
  -1   1   7      310.19      322.21     10.66 o 
   0   1   7      712.87      899.97     13.32 o 
   1   1   7      325.68      322.24     18.51 o 
   2   1   7        5.42       27.47      5.07 o 
   3   1   7       77.10       60.74      6.78 o 
   4   1   7       61.78       58.17      7.44 o 
   5   1   7        0.72        9.53      5.52 o 
   6   1   7        0.45        4.41     18.04 o 
   7   1   7      460.50      383.52     51.28 o 
   8   1   7      233.11      202.48     29.89 o 
  -9   2   7        1.93       18.06      5.57 o 
  -8   2   7      468.43      486.01     37.92 o 
  -7   2   7       82.07      101.56     14.69 o 
  -6   2   7       13.15       13.42      2.56 o 
  -5   2   7      341.89      384.57     26.80 o 
  -4   2   7       81.00       80.06      7.01 o 
  -3   2   7      156.17      149.81     10.47 o 
  -2   2   7      418.86      368.46     24.59 o 
  -1   2   7     5248.97     4775.84     31.90 o 
   0   2   7     5844.38     6093.90     39.75 o 
   1   2   7     4285.17     4738.76     54.59 o 
   2   2   7       48.56       43.66      5.62 o 
   3   2   7     1597.74     1640.78     35.18 o 
   4   2   7      282.99      276.82     19.18 o 
   5   2   7      574.45      626.12     85.78 o 
   6   2   7        2.66       18.40     12.56 o 
   7   2   7      169.39      192.03     23.37 o 
   8   2   7      181.95      171.98     30.39 o 
  -9   3   7       67.63       69.76      9.96 o 
  -8   3   7       63.24       48.36      9.50 o 
  -7   3   7      138.68      135.62     10.64 o 
  -6   3   7      934.52     1005.79     24.88 o 
  -5   3   7       17.99       27.99      4.18 o 
  -4   3   7        5.10       16.30      3.11 o 
  -3   3   7      862.95      890.67     20.59 o 
  -2   3   7       98.94       76.43      5.64 o 
  -1   3   7      345.66      266.64     13.28 o 
   0   3   7      596.43      500.73     11.98 o 
   1   3   7       75.28      110.13      8.39 o 
   2   3   7     1852.89     2138.20     36.31 o 
   3   3   7      738.36      679.18     30.55 o 
   4   3   7        1.33       10.25      5.74 o 
   5   3   7       61.16       53.85     12.25 o 
   6   3   7       36.63       53.55      9.44 o 
   7   3   7      235.35      243.21     32.53 o 
  -9   4   7       38.53       42.95      8.55 o 
  -8   4   7        0.67       19.30      4.16 o 
  -7   4   7       68.24       81.96      8.52 o 
  -6   4   7        8.46       18.74      4.76 o 
  -5   4   7      335.15      333.24     21.08 o 
  -4   4   7       11.78       23.25      4.13 o 
  -3   4   7     1267.73     1393.11     19.01 o 
  -2   4   7      711.63      787.44     22.53 o 
  -1   4   7     1618.64     1438.35     31.87 o 
   0   4   7     1832.81     1806.51     19.71 o 
   1   4   7     1357.30     1175.54     18.67 o 
   2   4   7     1908.32     1869.65     31.14 o 
   3   4   7      708.50      807.44     38.01 o 
   4   4   7      815.25      851.96     22.15 o 
   5   4   7      613.19      560.84     35.38 o 
   6   4   7       10.47       34.65     10.74 o 
   7   4   7      318.89      329.36     50.31 o 
  -9   5   7        2.18       11.62      7.69 o 
  -8   5   7      186.23      165.80     16.56 o 
  -7   5   7        6.48       11.21      4.02 o 
  -6   5   7      242.74      253.48     19.70 o 
  -5   5   7      142.48      159.79     15.10 o 
  -4   5   7       98.35      106.65      6.95 o 
  -3   5   7      390.03      495.88     27.81 o 
  -2   5   7     1942.65     1724.88     19.94 o 
  -1   5   7     2356.60     2474.03     24.95 o 
   0   5   7     3114.41     3223.76     26.66 o 
   1   5   7       38.61       36.95      7.87 o 
   2   5   7       25.21       59.53      8.80 o 
   3   5   7      268.28      236.58     14.21 o 
   4   5   7     1779.80     1763.28     29.04 o 
   5   5   7      141.78      132.70     18.74 o 
   6   5   7      200.61      197.70     29.30 o 
   7   5   7       43.71       17.22      8.56 o 
  -8   6   7       55.69       55.89     20.83 o 
  -7   6   7       59.56       80.45     14.11 o 
  -6   6   7     1117.11     1126.88     38.97 o 
  -5   6   7      612.60      622.83     31.37 o 
  -4   6   7      584.43      593.81     12.58 o 
  -3   6   7       88.38      104.57      6.15 o 
  -2   6   7      569.09      576.74    101.60 o 
  -1   6   7      363.41      240.96     41.95 o 
   0   6   7     1498.02     1377.83     16.36 o 
   1   6   7     1321.26     1341.36     25.85 o 
   2   6   7     1685.65     1793.97     32.88 o 
   3   6   7       39.42       43.06      6.51 o 
   4   6   7       18.17       23.61      4.28 o 
   5   6   7        0.03       23.89      7.07 o 
   6   6   7      149.47      126.76     19.07 o 
   7   6   7        1.62       11.55     30.11 o 
  -8   7   7      112.44      107.59     17.30 o 
  -7   7   7        3.32       14.75      4.46 o 
  -6   7   7      139.03      146.15     17.33 o 
  -5   7   7      852.73      816.14     26.33 o 
  -4   7   7       32.92       24.85      3.01 o 
  -3   7   7     1915.95     1941.69     37.26 o 
  -2   7   7        5.85       20.50      6.20 o 
  -1   7   7      434.48      387.86     40.44 o 
   0   7   7      899.08      875.78     36.73 o 
   1   7   7      184.86      189.85     14.50 o 
   2   7   7      128.10      162.95     10.31 o 
   3   7   7       20.95       12.84      3.86 o 
   4   7   7      658.29      664.48     53.05 o 
   5   7   7      281.26      293.46     42.12 o 
   6   7   7      438.62      438.30     40.21 o 
   7   7   7       89.74       73.37     18.84 o 
  -8   8   7      578.16      682.10     61.15 o 
  -7   8   7      482.77      469.95     35.29 o 
  -6   8   7      131.29      117.04     11.71 o 
  -5   8   7       42.43       43.17      7.44 o 
  -4   8   7      408.69      465.31     26.08 o 
  -3   8   7        2.07        3.34      2.27 o 
  -2   8   7      188.52      184.36     17.83 o 
  -1   8   7        0.39       10.24     13.89 o 
   0   8   7        4.32       11.78      8.07 o 
   1   8   7      270.06      323.88     24.22 o 
   2   8   7      248.12      212.24     13.55 o 
   3   8   7     1573.14     1590.28     32.51 o 
   4   8   7       18.97       16.47      3.55 o 
   5   8   7       39.56       54.29      7.54 o 
   6   8   7      365.66      367.15     40.05 o 
   7   8   7       16.42       26.35     17.97 o 
  -8   9   7       12.54       15.58      8.65 o 
  -7   9   7      102.22       97.72     14.69 o 
  -6   9   7      243.63      232.97     18.50 o 
  -5   9   7       58.95       69.07     10.95 o 
  -4   9   7     2425.07     2367.64     23.32 o 
  -3   9   7      115.69       88.47      7.96 o 
  -2   9   7      586.07      665.69     83.37 o 
  -1   9   7      146.42      145.65     20.21 o 
   0   9   7      147.45      119.05     29.54 o 
   1   9   7     2379.82     2319.23     36.05 o 
   2   9   7        0.01        9.92      2.72 o 
   3   9   7      654.26      635.62     22.25 o 
   4   9   7       29.43       26.57      5.08 o 
   5   9   7      252.99      224.32     33.30 o 
   6   9   7       34.76       40.35      7.99 o 
   7   9   7        7.78       29.40     12.74 o 
  -8  10   7      463.84      515.02     60.29 o 
  -7  10   7     1157.11     1135.18     56.34 o 
  -6  10   7       98.18      102.15     13.50 o 
  -5  10   7       96.26      103.82     12.66 o 
  -4  10   7        2.70       16.44     18.23 o 
  -3  10   7      368.84      374.38     18.01 o 
  -2  10   7     1202.27     1328.94    107.16 o 
  -1  10   7      234.65      215.88     34.15 o 
   0  10   7     1034.77     1093.00     27.78 o 
   1  10   7       14.47       22.56      3.99 o 
   2  10   7     1094.89     1080.11     25.17 o 
   3  10   7      845.86      877.31     20.72 o 
   4  10   7        7.37       13.20      4.01 o 
   5  10   7       38.72       35.24      5.37 o 
   6  10   7       31.47       27.19      5.74 o 
  -7  11   7      220.86      265.90     46.63 o 
  -6  11   7       90.79       70.16     10.07 o 
  -5  11   7      233.29      225.63     18.18 o 
  -4  11   7      221.83      220.92     37.50 o 
  -3  11   7      183.68      203.70     20.76 o 
  -2  11   7      268.84      236.37     57.59 o 
  -1  11   7      213.01      203.82     64.94 o 
   0  11   7      201.72      194.99     44.46 o 
   1  11   7       38.01       57.08      5.38 o 
   2  11   7      754.57      739.85     28.29 o 
   3  11   7      323.83      288.86     19.54 o 
   4  11   7       70.50       70.43     12.62 o 
   5  11   7        2.70       11.29      3.94 o 
   6  11   7       39.49       51.42      8.20 o 
  -7  12   7      194.00      183.68     24.99 o 
  -6  12   7       11.02       16.73      5.01 o 
  -5  12   7       27.12       26.85     13.52 o 
  -4  12   7       21.24       29.54      7.01 o 
  -3  12   7      588.61      687.94    120.14 o 
  -2  12   7       63.45       77.87     12.64 o 
  -1  12   7      802.14      756.71     96.16 o 
   0  12   7     2038.61     2224.67     47.36 o 
   1  12   7     1455.75     1575.42     22.55 o 
   2  12   7        0.18       13.91      4.05 o 
   3  12   7       94.30       73.71      8.14 o 
   4  12   7       74.84       76.72     12.59 o 
   5  12   7        0.53        9.68      3.41 o 
   6  12   7       75.66       94.68     14.96 o 
  -7  13   7        1.13       16.29      9.02 o 
  -6  13   7       40.80       42.95     10.20 o 
  -5  13   7      119.80      116.01     25.41 o 
  -4  13   7      213.79      169.68     18.60 o 
  -3  13   7      330.35      433.27     72.17 o 
  -2  13   7      238.44      202.06     32.36 o 
  -1  13   7      355.25      428.09     62.96 o 
   0  13   7      425.36      456.34     62.43 o 
   1  13   7      662.97      609.90     20.64 o 
   2  13   7       52.52       64.13      9.98 o 
   3  13   7      799.24      755.92     57.37 o 
   4  13   7      126.08       87.30     10.66 o 
   5  13   7      654.79      637.41     30.66 o 
  -6  14   7      121.24      109.11     15.93 o 
  -5  14   7       13.78       16.25      9.33 o 
  -4  14   7       29.86       26.62      8.83 o 
  -3  14   7        3.79       30.15     14.54 o 
  -2  14   7       63.52       35.78     14.77 o 
  -1  14   7      785.69      837.92    118.84 o 
   0  14   7      179.51      281.69     46.90 o 
   1  14   7       80.19       49.92      8.40 o 
   2  14   7        1.99       10.74      4.25 o 
   3  14   7      144.87      137.17     19.37 o 
   4  14   7       15.44       16.39      5.77 o 
   5  14   7       39.90       58.15     27.45 o 
  -6  15   7       59.58       41.64     18.88 o 
  -5  15   7       13.59       19.84      5.44 o 
  -4  15   7       17.80       28.02     12.64 o 
  -3  15   7        2.41       23.68     14.92 o 
  -2  15   7      255.95      274.84     70.80 o 
  -1  15   7      707.21      775.11    129.50 o 
   0  15   7      112.97       72.20     48.23 o 
   1  15   7        4.50       10.34      8.03 o 
   2  15   7      435.14      488.97     75.45 o 
   3  15   7      311.13      258.67     31.46 o 
   4  15   7      250.37      265.16     29.44 o 
  -5  16   7        1.24       19.57     16.37 o 
  -4  16   7      628.82      563.61    100.88 o 
  -3  16   7      162.30      150.74     39.74 o 
  -2  16   7        0.84        1.67     11.27 o 
  -1  16   7      110.88      126.00     26.49 o 
   0  16   7      231.52      215.61     23.75 o 
   1  16   7        1.11       10.78      4.06 o 
   2  16   7      515.43      440.24     37.95 o 
   3  16   7        9.53       12.27      6.09 o 
   4  16   7       70.01       61.23     17.82 o 
  -4  17   7        2.77       16.37      8.45 o 
  -3  17   7       34.20       63.11     19.26 o 
  -2  17   7      159.04      174.12     37.69 o 
  -1  17   7       36.64       53.98     17.97 o 
   0  17   7      659.33      697.53     36.62 o 
   1  17   7      222.18      222.69     56.72 o 
   2  17   7       68.39       51.49      9.02 o 
   3  17   7       56.87       59.25     10.07 o 
  -3  18   7      386.01      393.15     94.33 o 
  -2  18   7      123.66      123.72     34.56 o 
  -1  18   7       51.71       45.76     17.66 o 
   0  18   7       13.62       48.42     14.69 o 
   1  18   7       12.37       43.09     13.25 o 
   2  18   7       16.67       25.73     16.75 o 
  -2  19   7        0.24       19.26     11.04 o 
  -1  19   7       46.10       28.55     13.32 o 
   0  19   7        2.07       -6.32     11.57 o 
  -8   0   8      381.82      424.24     57.38 o 
  -6   0   8       95.68       95.27     12.68 o 
  -4   0   8      181.58      186.99     19.01 o 
  -2   0   8     2765.39     2602.14     54.85 o 
   0   0   8      804.16      881.51     23.60 o 
   2   0   8       17.40       15.61      4.40 o 
   4   0   8     1679.35     1805.42     42.22 o 
   6   0   8      353.66      328.74     55.88 o 
  -9   1   8      189.77      180.70     22.11 o 
  -8   1   8       99.03      112.00     10.90 o 
  -7   1   8      639.81      713.21     29.35 o 
  -6   1   8      672.57      732.99     32.73 o 
  -5   1   8      288.75      276.18     22.38 o 
  -4   1   8      635.31      641.23     30.48 o 
  -3   1   8     1703.03     1708.90     15.30 o 
  -2   1   8      529.64      539.25     14.61 o 
  -1   1   8     3841.35     3714.34     41.84 o 
   0   1   8      281.30      351.16     27.68 o 
   1   1   8        0.02       17.94      3.74 o 
   2   1   8       17.49       39.07      3.32 o 
   3   1   8     1144.84     1145.78     20.32 o 
   4   1   8       22.27       41.67      6.15 o 
   5   1   8       13.31       27.82     24.38 o 
   6   1   8      706.11      795.23     73.20 o 
   7   1   8       19.93       47.73     16.52 o 
  -9   2   8      393.09      349.62     35.53 o 
  -8   2   8       45.04       73.14     10.96 o 
  -7   2   8       46.32       64.82      8.31 o 
  -6   2   8      349.40      322.92     28.30 o 
  -5   2   8     1439.81     1462.12     49.57 o 
  -4   2   8      654.97      716.87     19.51 o 
  -3   2   8      541.79      532.17     16.30 o 
  -2   2   8       80.02       48.11      4.53 o 
  -1   2   8       69.95      116.82      9.97 o 
   0   2   8      818.76      859.94     19.27 o 
   1   2   8       11.21       13.79      3.83 o 
   2   2   8     1379.80     1473.22     26.48 o 
   3   2   8      107.99      134.68      9.91 o 
   4   2   8        7.32       28.64     10.17 o 
   5   2   8        2.76       13.93     10.32 o 
   6   2   8      195.94      155.93     21.43 o 
   7   2   8      172.83      169.00     26.68 o 
  -9   3   8        4.96       15.64      7.76 o 
  -8   3   8      133.10       98.87     12.17 o 
  -7   3   8       96.83       90.26     10.41 o 
  -6   3   8      258.90      263.83     15.67 o 
  -5   3   8      866.09      908.81     53.89 o 
  -4   3   8     1908.32     1897.99     25.12 o 
  -3   3   8      830.38      853.53     13.46 o 
  -2   3   8     1805.14     1771.83     18.32 o 
  -1   3   8        0.04       12.53      2.87 o 
   0   3   8      808.27      818.53     10.58 o 
   1   3   8      148.28      111.48     13.20 o 
   2   3   8     1863.76     1871.76     43.92 o 
   3   3   8        1.34       15.23      6.32 o 
   4   3   8       94.11      107.82     16.12 o 
   5   3   8      216.31      186.32     31.38 o 
   6   3   8       50.70       48.43     11.49 o 
   7   3   8       74.25       78.76     26.87 o 
  -8   4   8       34.45       48.08      8.50 o 
  -7   4   8       75.63       78.56      9.46 o 
  -6   4   8       88.37       78.54      8.60 o 
  -5   4   8       65.71       57.69      7.23 o 
  -4   4   8      526.63      532.69     13.83 o 
  -3   4   8       44.14       50.06      3.93 o 
  -2   4   8      914.13      927.17     34.27 o 
  -1   4   8     1919.04     1871.66     26.98 o 
   0   4   8     3031.14     2945.20     43.29 o 
   1   4   8      999.28      968.78     22.35 o 
   2   4   8        5.91       16.14      4.91 o 
   3   4   8      736.85      740.48     35.81 o 
   4   4   8      534.03      550.65     46.12 o 
   5   4   8      356.79      360.13     27.96 o 
   6   4   8      736.11      757.94     68.54 o 
   7   4   8      208.30      247.38     27.76 o 
  -8   5   8      110.43       90.34     10.46 o 
  -7   5   8      417.17      388.41     40.46 o 
  -6   5   8       24.09       24.72      5.63 o 
  -5   5   8     1504.70     1466.08     32.42 o 
  -4   5   8        6.27       12.85      3.70 o 
  -3   5   8      510.89      515.46     20.59 o 
  -2   5   8        0.02        4.50      3.86 o 
  -1   5   8     1102.40      957.94     10.28 o 
   0   5   8      242.31      222.24     24.48 o 
   1   5   8        0.42        4.20      3.17 o 
   2   5   8      255.21      294.70     21.22 o 
   3   5   8     1436.91     1453.51     30.87 o 
   4   5   8      692.97      757.66     39.05 o 
   5   5   8      422.37      385.50     36.67 o 
   6   5   8      175.59      162.72     30.64 o 
   7   5   8        4.03       28.44      8.10 o 
  -8   6   8       19.83       43.87     11.53 o 
  -7   6   8       21.84       30.17      6.47 o 
  -6   6   8      480.86      450.87     32.65 o 
  -5   6   8      343.62      374.32     20.06 o 
  -4   6   8       47.69       43.92      5.68 o 
  -3   6   8      170.62      128.68      7.77 o 
  -2   6   8      348.44      439.57     48.19 o 
  -1   6   8       74.19       86.65     11.73 o 
   0   6   8       24.75       30.67      6.03 o 
   1   6   8     4436.04     4397.19     46.15 o 
   2   6   8       31.83       51.27      6.08 o 
   3   6   8      301.20      302.69     27.67 o 
   4   6   8      305.21      333.14     22.71 o 
   5   6   8      339.89      315.75     30.12 o 
   6   6   8       26.27       31.61     11.76 o 
   7   6   8       30.74       50.37     20.52 o 
  -8   7   8      204.59      182.61     19.69 o 
  -7   7   8       17.09       17.80      5.54 o 
  -6   7   8      748.85      725.11     32.05 o 
  -5   7   8      209.72      170.16     12.21 o 
  -4   7   8      676.86      743.59     41.36 o 
  -3   7   8     1130.71     1078.21     20.69 o 
  -2   7   8       71.65       72.33     19.64 o 
  -1   7   8       39.86       84.77      9.08 o 
   0   7   8       45.77       58.56      9.40 o 
   1   7   8       70.00       50.42      4.96 o 
   2   7   8     4559.23     4733.13    139.59 o 
   3   7   8      656.16      637.18     30.20 o 
   4   7   8      163.77      128.85     12.63 o 
   5   7   8       15.67       18.14      5.50 o 
   6   7   8       79.55       77.81     13.87 o 
   7   7   8      280.10      235.31     41.52 o 
  -8   8   8      386.54      393.86     56.30 o 
  -7   8   8      289.76      255.47     32.63 o 
  -6   8   8       73.85       60.34      5.47 o 
  -5   8   8      230.32      220.65     17.42 o 
  -4   8   8       25.01       23.59      5.44 o 
  -3   8   8      506.37      554.18     54.72 o 
  -2   8   8       13.94       25.78      6.90 o 
  -1   8   8      420.58      478.79     64.45 o 
   0   8   8        2.42        4.45      9.44 o 
   1   8   8       35.95       51.44      5.66 o 
   2   8   8      171.91      201.14     20.31 o 
   3   8   8      548.71      547.62     29.99 o 
   4   8   8       92.76       96.80      8.55 o 
   5   8   8       57.49       72.96      8.46 o 
   6   8   8        1.13       14.23      7.05 o 
  -8   9   8       75.57       77.06     12.34 o 
  -7   9   8      234.14      209.09     19.56 o 
  -6   9   8       87.63       93.72      9.51 o 
  -5   9   8     1159.72     1156.02     36.45 o 
  -4   9   8        7.42       10.96      8.04 o 
  -3   9   8       44.90       41.76     15.34 o 
  -2   9   8       88.24       56.30     25.24 o 
  -1   9   8      239.39      181.26     28.09 o 
   0   9   8     1861.03     2036.85     59.84 o 
   1   9   8     1031.15     1101.87     26.34 o 
   2   9   8      448.12      407.51     28.99 o 
   3   9   8       70.76       72.01      6.46 o 
   4   9   8       86.76      112.56     11.19 o 
   5   9   8      475.05      421.90     50.62 o 
   6   9   8       62.71      102.00     13.15 o 
  -7  10   8        0.65       17.65      4.32 o 
  -6  10   8       15.78       16.88      4.83 o 
  -5  10   8      278.92      274.88     23.94 o 
  -4  10   8      296.63      281.59     18.38 o 
  -3  10   8      532.50      717.33    208.95 o 
  -2  10   8     1647.54     1605.15     38.79 o 
  -1  10   8       17.79       17.90     11.80 o 
   0  10   8      198.53      190.70     38.14 o 
   1  10   8      291.77      259.53     34.94 o 
   2  10   8      361.35      390.57     19.62 o 
   3  10   8     1669.80     1567.48     53.76 o 
   4  10   8       59.74       74.67      7.72 o 
   5  10   8      291.31      269.45     17.69 o 
   6  10   8        0.78       20.22      8.65 o 
  -7  11   8        3.11       16.64      5.70 o 
  -6  11   8      475.28      414.52     35.09 o 
  -5  11   8        1.17        9.24      4.42 o 
  -4  11   8      341.51      300.96     15.56 o 
  -3  11   8      397.61      462.35     77.05 o 
  -2  11   8        1.72       23.98     11.65 o 
  -1  11   8       65.43       54.98     11.03 o 
   0  11   8       73.28       48.24     11.14 o 
   1  11   8      777.72      741.54     53.94 o 
   2  11   8      318.41      332.39     20.44 o 
   3  11   8      999.58      974.64     23.39 o 
   4  11   8       71.92       72.52      9.39 o 
   5  11   8        0.24       18.16      5.05 o 
   6  11   8      213.11      234.70     30.69 o 
  -7  12   8      141.46      125.17     19.17 o 
  -6  12   8       28.42       21.04      7.08 o 
  -5  12   8      312.00      322.04     25.60 o 
  -4  12   8       80.18      102.16     15.63 o 
  -3  12   8      124.64      177.01     29.16 o 
  -2  12   8        4.51       31.06     12.33 o 
  -1  12   8      277.85      352.27     59.38 o 
   0  12   8      138.56      181.27     28.70 o 
   1  12   8      319.66      309.93     77.73 o 
   2  12   8       36.48       26.23      4.89 o 
   3  12   8       55.71       46.33      4.89 o 
   4  12   8       93.52       69.42      9.12 o 
   5  12   8        4.17       24.34      6.04 o 
  -6  13   8       87.65      115.98     22.08 o 
  -5  13   8      345.00      331.77     39.13 o 
  -4  13   8        2.87       32.43     12.87 o 
  -3  13   8       28.54       43.01     19.79 o 
  -2  13   8      823.68      870.88     69.36 o 
  -1  13   8       21.65       26.34     17.97 o 
   0  13   8       26.23       25.50     10.89 o 
   1  13   8        1.13        4.64      2.84 o 
   2  13   8      409.23      378.88     26.16 o 
   3  13   8      129.48      124.29     14.48 o 
   4  13   8      235.37      228.96     22.41 o 
   5  13   8      193.35      140.02     18.43 o 
  -6  14   8       92.83      134.37     35.10 o 
  -5  14   8        0.21        3.22      6.59 o 
  -4  14   8       60.61       92.58     27.18 o 
  -3  14   8        1.19       39.13     10.28 o 
  -2  14   8      328.02      343.43     81.54 o 
  -1  14   8      145.77      114.12     35.93 o 
   0  14   8      923.65     1165.59     67.23 o 
   1  14   8       36.93       39.73     23.41 o 
   2  14   8      485.39      572.99     37.78 o 
   3  14   8      265.74      264.43     36.71 o 
   4  14   8      239.60      218.67     23.76 o 
  -5  15   8       74.06      103.46     21.70 o 
  -4  15   8        8.91       52.99     18.04 o 
  -3  15   8        4.16       31.37     10.73 o 
  -2  15   8      393.42      352.19     70.65 o 
  -1  15   8      167.34      118.23     30.30 o 
   0  15   8        0.43       30.22     11.50 o 
   1  15   8      625.46      662.97     28.17 o 
   2  15   8      467.39      402.66     36.75 o 
   3  15   8      124.22      127.25     23.75 o 
   4  15   8      127.93      127.37     20.18 o 
  -5  16   8        1.92       14.92      7.61 o 
  -4  16   8      649.64      599.16    115.87 o 
  -3  16   8        0.02       -6.70     13.25 o 
  -2  16   8       65.80      143.89     27.10 o 
  -1  16   8      144.05      160.03     43.09 o 
   0  16   8       17.93       24.97     12.49 o 
   1  16   8      639.85      676.44    125.24 o 
   2  16   8       50.93       69.13     19.11 o 
   3  16   8        4.38       13.12      6.62 o 
  -4  17   8       13.10       25.05     15.99 o 
  -3  17   8       31.22       75.07     16.22 o 
  -2  17   8       44.72       86.72     27.71 o 
  -1  17   8      111.54      192.77     39.67 o 
   0  17   8      118.61      141.23     42.41 o 
   1  17   8       14.05       24.90     16.44 o 
   2  17   8       15.04       -1.67      9.29 o 
  -2  18   8      234.90      247.81     44.69 o 
   0  18   8       16.19       22.84     12.33 o 
   1  18   8      126.13      154.40     42.63 o 
  -7   0   9       55.86       67.76     27.48 o 
  -5   0   9     1307.48     1380.56    176.78 o 
  -3   0   9       22.06       29.25      4.64 o 
  -1   0   9     1921.34     2173.07     31.32 o 
   1   0   9      734.19      637.86     60.68 o 
   3   0   9      473.19      449.50     33.79 o 
   5   0   9      170.27      137.80     29.01 o 
   7   0   9      582.02      608.53     97.22 o 
  -8   1   9      581.54      769.74     82.59 o 
  -7   1   9      676.64      594.31     79.02 o 
  -6   1   9      896.58     1024.72     21.20 o 
  -5   1   9       61.46       75.32      9.34 o 
  -4   1   9       55.50       63.61     10.12 o 
  -3   1   9        7.14       12.86      2.81 o 
  -2   1   9       11.00       23.19      2.95 o 
  -1   1   9       58.72       70.72      5.91 o 
   0   1   9     3460.46     3718.74     28.71 o 
   1   1   9      159.66      192.30     12.37 o 
   2   1   9       48.73       32.80      4.67 o 
   3   1   9       49.35       62.58      6.38 o 
   4   1   9      175.08      143.89     17.95 o 
   5   1   9      553.32      552.57     61.28 o 
   6   1   9      219.18      189.35     32.92 o 
   7   1   9       65.99       57.55     11.72 o 
  -8   2   9       21.10       37.83      6.34 o 
  -7   2   9       45.76       46.96      8.96 o 
  -6   2   9       27.39       30.30      5.05 o 
  -5   2   9     1282.67     1299.97     56.60 o 
  -4   2   9     1200.73     1261.24     23.41 o 
  -3   2   9        3.54        4.43      2.44 o 
  -2   2   9      163.64      140.91     12.88 o 
  -1   2   9     1715.74     1623.91     29.63 o 
   0   2   9        7.65       10.30      2.98 o 
   1   2   9      607.60      564.09     18.09 o 
   2   2   9      477.20      484.81     26.25 o 
   3   2   9      365.31      382.28     29.29 o 
   4   2   9       50.77       59.31      7.50 o 
   5   2   9      271.32      347.59     31.50 o 
   6   2   9       59.73       71.79     28.21 o 
   7   2   9       32.72       73.64     24.02 o 
  -8   3   9      110.07       97.99     11.71 o 
  -7   3   9        0.03       19.06      5.70 o 
  -6   3   9        3.52       13.36      5.27 o 
  -5   3   9       26.32       25.09      5.01 o 
  -4   3   9      309.67      313.27     17.27 o 
  -3   3   9      534.37      515.09     17.08 o 
  -2   3   9      737.97      683.06     16.15 o 
  -1   3   9        1.88       12.34      4.09 o 
   0   3   9      568.88      563.68     21.30 o 
   1   3   9     2476.93     2491.22     26.14 o 
   2   3   9       33.70       32.11      5.79 o 
   3   3   9      497.17      533.17     30.95 o 
   4   3   9      216.73      203.74     15.61 o 
   5   3   9      178.81      159.13     20.92 o 
   6   3   9      373.32      388.43     44.69 o 
   7   3   9       71.53       71.86     16.44 o 
  -8   4   9       20.70       29.67      7.90 o 
  -7   4   9      457.36      444.07     51.01 o 
  -6   4   9      185.10      183.84     13.10 o 
  -5   4   9     2096.43     2154.35     29.57 o 
  -4   4   9      746.25      770.14     35.10 o 
  -3   4   9       31.34       44.15      6.49 o 
  -2   4   9      163.41      202.44     10.08 o 
  -1   4   9      841.72      881.55     20.36 o 
   0   4   9     1002.43      941.38     14.04 o 
   1   4   9      178.52      231.70     28.05 o 
   2   4   9      410.57      430.35     33.77 o 
   3   4   9     1972.55     1811.18     30.17 o 
   4   4   9        4.22       17.34      5.02 o 
   5   4   9       32.60       55.63     15.19 o 
   6   4   9       81.51       65.14     11.19 o 
   7   4   9       19.40       27.28     11.87 o 
  -8   5   9       68.20       87.33     26.16 o 
  -7   5   9      171.93      151.22     18.04 o 
  -6   5   9      100.17      103.92     12.18 o 
  -5   5   9      237.81      210.50     14.70 o 
  -4   5   9      865.19      833.25     15.45 o 
  -3   5   9       44.41       57.28      6.16 o 
  -2   5   9     2622.88     2822.11     30.25 o 
  -1   5   9      461.47      445.68     14.04 o 
   0   5   9      680.70      666.92     29.85 o 
   1   5   9      192.60      200.27     18.15 o 
   2   5   9     3817.98     3891.83    100.34 o 
   3   5   9       64.82       72.29      6.43 o 
   4   5   9      287.09      308.99     33.28 o 
   5   5   9      290.06      295.17     36.37 o 
   6   5   9       16.94       15.54      8.60 o 
  -8   6   9      121.52       87.82     16.03 o 
  -7   6   9        6.86       21.21      3.73 o 
  -6   6   9      338.53      330.17     25.25 o 
  -5   6   9      208.86      188.79     20.96 o 
  -4   6   9       54.36       53.79      6.11 o 
  -3   6   9     1200.86     1124.72     37.29 o 
  -2   6   9      632.13      575.01     25.77 o 
  -1   6   9       22.56       24.19      9.44 o 
   0   6   9      417.16      427.08     19.49 o 
   1   6   9       18.56       27.30      4.28 o 
   2   6   9        7.72       23.41      9.59 o 
   3   6   9       32.82       42.93      7.31 o 
   4   6   9      266.80      298.70     20.55 o 
   5   6   9       38.27       28.59      5.90 o 
   6   6   9       14.76       32.62     10.29 o 
  -8   7   9       43.62       29.13      8.42 o 
  -7   7   9     1231.48     1301.61     23.48 o 
  -6   7   9       24.07       44.56      6.13 o 
  -5   7   9      130.07      121.98     13.02 o 
  -4   7   9      200.73      199.25     13.71 o 
  -3   7   9       11.63       23.83      3.41 o 
  -2   7   9        0.17       -3.31      8.04 o 
  -1   7   9        0.10       14.76      5.24 o 
   0   7   9     1022.27      955.06     15.25 o 
   1   7   9     1850.93     1832.22     41.74 o 
   2   7   9       16.97       14.68      3.55 o 
   3   7   9      357.31      370.46     43.77 o 
   4   7   9        4.63       11.87      5.08 o 
   5   7   9       51.11       40.27     15.99 o 
   6   7   9      231.78      217.20     24.35 o 
  -8   8   9       23.90       24.42      5.61 o 
  -7   8   9       78.49       65.71      9.78 o 
  -6   8   9        5.46       15.54      4.18 o 
  -5   8   9       64.82       60.26      7.13 o 
  -4   8   9      766.56      715.45     18.23 o 
  -3   8   9      430.23      428.91    104.95 o 
  -2   8   9      191.23      205.50     31.33 o 
  -1   8   9     1359.54     1296.22    152.11 o 
   0   8   9      337.04      335.74     43.14 o 
   1   8   9      213.89      176.56     22.60 o 
   2   8   9      187.17      204.54     20.02 o 
   3   8   9        0.15       11.37      4.51 o 
   4   8   9      257.66      216.25     16.80 o 
   5   8   9       14.68       19.96      5.49 o 
   6   8   9      180.16      180.36     18.05 o 
  -7   9   9      133.28      117.32     16.72 o 
  -6   9   9      440.13      396.77     28.84 o 
  -5   9   9       28.52       42.14      6.15 o 
  -4   9   9       93.04       75.24     11.14 o 
  -3   9   9      171.76      169.99     37.72 o 
  -2   9   9      276.18      201.70     47.32 o 
  -1   9   9       13.00       22.71      8.79 o 
   0   9   9      235.95      236.87     27.63 o 
   1   9   9        4.54        7.85      6.25 o 
   2   9   9        0.30        9.73      4.76 o 
   3   9   9       28.68       30.87      6.61 o 
   4   9   9      404.71      419.98     32.37 o 
   5   9   9        5.55       14.59      4.39 o 
   6   9   9      256.91      243.84     25.98 o 
  -7  10   9       44.63       48.50      9.61 o 
  -6  10   9       43.54       60.85     10.92 o 
  -5  10   9      164.68      137.43     26.59 o 
  -4  10   9      348.80      380.36     65.09 o 
  -3  10   9      746.42      913.67    124.86 o 
  -2  10   9      128.59      162.77     38.68 o 
  -1  10   9        2.61       23.96      6.63 o 
   0  10   9       85.13      116.64     19.03 o 
   1  10   9      371.78      349.79     66.24 o 
   2  10   9      329.45      367.02     22.20 o 
   3  10   9      141.02      146.25     10.18 o 
   4  10   9      227.04      244.95     22.98 o 
   5  10   9       61.08       60.58      6.20 o 
  -7  11   9      192.21      163.04     24.38 o 
  -6  11   9        3.14       11.82      4.50 o 
  -5  11   9       95.27      107.97     21.84 o 
  -4  11   9      199.42      246.90     35.33 o 
  -3  11   9        2.08       19.26     10.81 o 
  -2  11   9       20.67       13.32     11.34 o 
  -1  11   9      546.21      644.54    103.69 o 
   0  11   9      458.27      530.04     31.21 o 
   1  11   9      840.10      765.66     70.50 o 
   2  11   9        2.37        4.89      8.30 o 
   3  11   9      597.87      525.26     29.85 o 
   4  11   9        2.79       15.83      8.46 o 
   5  11   9      361.74      309.62     27.58 o 
  -6  12   9       45.94       53.13     19.63 o 
  -5  12   9      288.78      255.42     24.27 o 
  -4  12   9      253.44      300.88     56.11 o 
  -3  12   9       56.70       41.42     16.14 o 
  -2  12   9      346.91      452.38     91.36 o 
  -1  12   9      188.48      203.65     50.63 o 
   0  12   9      385.08      414.31     66.62 o 
   1  12   9       47.84       35.27     15.84 o 
   2  12   9      134.44      104.29      9.98 o 
   3  12   9        0.68        5.00      3.30 o 
   4  12   9        3.24       14.02      4.29 o 
   5  12   9      169.93      128.79     12.47 o 
  -6  13   9      272.77      259.99     72.63 o 
  -5  13   9       37.63       50.17     16.90 o 
  -4  13   9      199.17      229.39     43.93 o 
  -3  13   9     1330.42      720.60     40.65 o 
  -2  13   9       64.99       60.91     21.85 o 
  -1  13   9       65.65       50.25     17.21 o 
   0  13   9       12.32       54.59     12.87 o 
   1  13   9      696.66      814.32     70.04 o 
   2  13   9      122.05      106.43     19.09 o 
   3  13   9      478.42      429.68     35.47 o 
   4  13   9      188.64      149.24     16.36 o 
  -5  14   9        0.40       20.25     10.51 o 
  -4  14   9       87.88       66.24     20.56 o 
  -3  14   9      383.39      430.99     91.28 o 
  -2  14   9       33.75       32.36     15.53 o 
  -1  14   9      240.95      371.68     72.71 o 
   0  14   9        6.21       25.35     18.42 o 
   1  14   9      197.63      251.92     64.48 o 
   2  14   9       32.70       87.02     17.43 o 
   3  14   9      122.98      129.04     41.23 o 
   4  14   9       55.72       67.23     12.28 o 
  -5  15   9       84.78       26.72     20.33 o 
  -4  15   9       69.04       72.17     18.04 o 
  -3  15   9       59.80       43.62     25.35 o 
  -2  15   9       25.01       24.44      8.83 o 
  -1  15   9       44.98       65.93     20.48 o 
   0  15   9       90.10       49.87     20.94 o 
   1  15   9      432.37      543.82    108.41 o 
   2  15   9      131.30      200.69     38.90 o 
   3  15   9       96.52       93.39     34.45 o 
  -4  16   9       66.18       50.78     22.54 o 
  -3  16   9      144.52      123.94     53.75 o 
  -2  16   9      450.35      459.23     93.80 o 
  -1  16   9        2.24      -13.02     14.54 o 
   0  16   9      828.41      765.13    157.21 o 
   1  16   9        5.56       12.71     11.57 o 
   2  16   9        3.36       15.45     11.65 o 
  -3  17   9      152.03      158.58     48.27 o 
  -2  17   9       16.28       28.32     17.82 o 
  -1  17   9       28.35       30.15     13.70 o 
   0  17   9       97.96       50.78     25.12 o 
   1  17   9        4.98       33.12     15.76 o 
  -8   0  10      139.70      147.24     29.08 o 
  -6   0  10      166.79      193.40     46.36 o 
  -4   0  10     2574.39     2703.00     34.96 o 
  -2   0  10       71.51       61.33     16.75 o 
   0   0  10       28.98       32.49      8.72 o 
   2   0  10      361.29      370.30     28.88 o 
   4   0  10        2.14       19.99      9.21 o 
   6   0  10      351.45      398.71     85.19 o 
  -8   1  10      598.42      692.47     87.25 o 
  -7   1  10      235.14      259.72     34.49 o 
  -6   1  10       25.00       36.92      8.22 o 
  -5   1  10      158.41      179.69     16.24 o 
  -4   1  10      556.58      541.80     22.64 o 
  -3   1  10      349.44      309.31     15.20 o 
  -2   1  10      179.12      204.43     21.21 o 
  -1   1  10       24.11        9.30      3.67 o 
   0   1  10       81.59      102.52      8.66 o 
   1   1  10      847.60      912.99     22.12 o 
   2   1  10       33.27       47.39     10.67 o 
   3   1  10      593.98      713.86     45.86 o 
   4   1  10     1585.91     1789.07     64.04 o 
   5   1  10       69.67       38.83      8.89 o 
   6   1  10      125.68      106.04     22.80 o 
  -8   2  10       39.33       56.11     17.89 o 
  -7   2  10      476.65      459.17     42.71 o 
  -6   2  10       24.16       40.65      6.99 o 
  -5   2  10        0.54       12.06      4.56 o 
  -4   2  10       74.27       77.86      8.13 o 
  -3   2  10      102.01      103.97      6.90 o 
  -2   2  10     1607.20     1657.14     20.59 o 
  -1   2  10      318.13      373.60     20.18 o 
   0   2  10        0.05        9.85      3.13 o 
   1   2  10       60.13       70.27      7.19 o 
   2   2  10      145.62      129.35     10.57 o 
   3   2  10      282.47      244.53     17.05 o 
   4   2  10       11.75        8.91      5.07 o 
   5   2  10       15.85       42.71      9.59 o 
   6   2  10       23.52       28.66      9.31 o 
  -8   3  10       37.90       63.36     20.56 o 
  -7   3  10      104.16       83.49     21.35 o 
  -6   3  10       90.62       97.85     13.51 o 
  -5   3  10      523.26      550.63     20.72 o 
  -4   3  10      623.04      649.61     32.28 o 
  -3   3  10     1774.44     1903.61     18.91 o 
  -2   3  10      111.26      112.32      8.07 o 
  -1   3  10       27.68       33.97      3.67 o 
   0   3  10     1941.49     1956.54     26.63 o 
   1   3  10        0.01        7.71      3.42 o 
   2   3  10       68.15       61.33      8.86 o 
   3   3  10      200.50      154.25     18.31 o 
   4   3  10      348.85      344.55     35.99 o 
   5   3  10       23.61       32.62      7.72 o 
   6   3  10      369.57      331.57     51.55 o 
  -8   4  10       29.51       21.40      8.07 o 
  -7   4  10       97.47      110.96     23.39 o 
  -6   4  10       68.39       85.33      9.11 o 
  -5   4  10        0.07       11.65      4.43 o 
  -4   4  10      986.35      934.73     22.18 o 
  -3   4  10      556.03      548.62     33.60 o 
  -2   4  10      977.87      983.51     14.24 o 
  -1   4  10     1258.61     1291.65     22.66 o 
   0   4  10      605.59      560.00     13.41 o 
   1   4  10      800.76      773.22     15.30 o 
   2   4  10      434.75      402.91     38.37 o 
   3   4  10      538.77      529.88     39.20 o 
   4   4  10      561.33      578.22     42.51 o 
   5   4  10       17.34       50.06     13.86 o 
   6   4  10        4.76       16.93      8.32 o 
  -8   5  10      130.59       91.36     13.30 o 
  -7   5  10       49.78       46.56     17.90 o 
  -6   5  10        0.00       14.86      6.49 o 
  -5   5  10      178.29      183.42     14.78 o 
  -4   5  10       81.39       82.53      7.74 o 
  -3   5  10        8.98        7.87      4.64 o 
  -2   5  10      443.65      443.16     18.37 o 
  -1   5  10      259.80      279.81     14.12 o 
   0   5  10      172.12      170.81     16.98 o 
   1   5  10     1209.87     1200.65     25.05 o 
   2   5  10      268.85      261.33     28.42 o 
   3   5  10      775.78      816.44     56.38 o 
   4   5  10      108.88       95.61     12.56 o 
   5   5  10      180.09      243.28     31.45 o 
   6   5  10       22.16       19.79     10.43 o 
  -8   6  10        2.84       20.22      6.33 o 
  -7   6  10       52.67       41.60      7.55 o 
  -6   6  10        8.96       15.88      6.09 o 
  -5   6  10       52.75       40.00      8.29 o 
  -4   6  10      156.45      172.49     12.29 o 
  -3   6  10      978.13     1007.44     39.78 o 
  -2   6  10       20.04       23.86      4.75 o 
  -1   6  10     2609.17     2522.13     71.04 o 
   0   6  10        0.02       10.93      4.37 o 
   1   6  10      851.60      842.75     20.08 o 
   2   6  10      490.10      524.62     53.02 o 
   3   6  10        6.70       15.28      5.24 o 
   4   6  10      122.72      142.28     11.39 o 
   5   6  10      182.03      201.59     23.71 o 
   6   6  10      202.70      159.39     37.15 o 
  -8   7  10      397.12      237.45     42.23 o 
  -7   7  10       22.72       12.69      4.54 o 
  -6   7  10        2.60        9.58      3.89 o 
  -5   7  10        0.97       11.47      3.56 o 
  -4   7  10       17.54       15.04      4.78 o 
  -3   7  10       16.41       17.84      7.35 o 
  -2   7  10      145.30      130.09     21.31 o 
  -1   7  10      323.68      278.06     30.06 o 
   0   7  10     3741.96     3685.48     55.49 o 
   1   7  10     1671.25     1796.84     28.02 o 
   2   7  10      402.97      396.22     41.64 o 
   3   7  10      111.78      111.45     16.53 o 
   4   7  10        1.51       15.37      4.14 o 
   5   7  10      254.25      230.29     29.87 o 
   6   7  10        7.46       36.72      8.12 o 
  -7   8  10       52.62       71.52     10.63 o 
  -6   8  10       30.64       21.24      6.05 o 
  -5   8  10      876.86      916.29     26.67 o 
  -4   8  10       32.63       30.23      8.40 o 
  -3   8  10      295.38      307.28     88.69 o 
  -2   8  10       39.19       49.13      9.58 o 
  -1   8  10       29.31       17.82      8.20 o 
   0   8  10      205.76      200.95     28.47 o 
   1   8  10      119.63      127.99     10.66 o 
   2   8  10      799.38      798.21     28.67 o 
   3   8  10      277.23      260.55     30.92 o 
   4   8  10       44.93       36.09      6.89 o 
   5   8  10      304.41      319.78     38.77 o 
  -7   9  10      526.38      517.47     38.51 o 
  -6   9  10        1.85       12.89      6.95 o 
  -5   9  10      544.49      537.86     24.43 o 
  -4   9  10       11.68       10.73     16.37 o 
  -3   9  10       90.29      131.02     27.71 o 
  -2   9  10      327.96      360.79     66.24 o 
  -1   9  10      172.65      175.12     40.88 o 
   0   9  10     3044.77     3404.58    431.37 o 
   1   9  10      615.73      600.96     45.89 o 
   2   9  10      860.19      891.01     91.81 o 
   3   9  10      155.37      126.63     17.19 o 
   4   9  10        1.62       19.20      5.25 o 
   5   9  10      303.22      316.16     35.75 o 
  -7  10  10      126.35       74.31     14.02 o 
  -6  10  10      197.54      148.80     71.07 o 
  -5  10  10      145.41      124.44     16.89 o 
  -4  10  10      480.45      506.89     84.81 o 
  -3  10  10       30.77       39.59     17.13 o 
  -2  10  10        5.97       52.38     13.17 o 
  -1  10  10        4.71       13.78     11.72 o 
   0  10  10        2.03       29.16     13.78 o 
   1  10  10       11.88       27.47     13.97 o 
   2  10  10       36.84       40.88      4.68 o 
   3  10  10       21.03       23.39      4.81 o 
   4  10  10       16.49       24.82      6.26 o 
   5  10  10       78.58       94.12      9.60 o 
  -6  11  10       88.73       97.11     19.60 o 
  -5  11  10      229.98      250.32     61.44 o 
  -4  11  10       45.28       66.62     16.06 o 
  -3  11  10        0.44       28.78     11.04 o 
  -2  11  10      153.53      214.24     44.69 o 
  -1  11  10      578.76      557.52     96.23 o 
   0  11  10       22.42       84.96     15.07 o 
   1  11  10      537.13      691.13    100.72 o 
   2  11  10       73.74       51.58      8.33 o 
   3  11  10       61.62       55.87      9.35 o 
   4  11  10      463.61      409.98     26.97 o 
   5  11  10      149.49       99.85     15.26 o 
  -6  12  10       23.45       25.50     10.28 o 
  -5  12  10       37.79       27.41     17.21 o 
  -4  12  10      149.18      140.31     33.57 o 
  -3  12  10      132.57      165.36     50.48 o 
  -2  12  10      601.04      718.01    112.60 o 
  -1  12  10      289.84      350.44     68.37 o 
   0  12  10        0.06       15.84     13.40 o 
   1  12  10        6.62       28.32     11.42 o 
   2  12  10      780.95      790.92     17.68 o 
   3  12  10      230.96      211.74     32.41 o 
   4  12  10       23.56       20.52      9.36 o 
  -5  13  10        9.11       16.83     11.42 o 
  -4  13  10      261.35      280.85     49.71 o 
  -3  13  10      117.71      101.03     22.92 o 
  -2  13  10        3.45       38.83     12.94 o 
  -1  13  10        8.25       40.58     13.40 o 
   0  13  10       78.25      125.16     29.54 o 
   1  13  10      422.17      395.66     66.31 o 
   2  13  10      229.38      380.28     87.17 o 
   3  13  10        6.39       10.35      4.23 o 
   4  13  10        2.86       15.07      6.90 o 
  -5  14  10       12.27       32.36     15.30 o 
  -4  14  10      542.28      542.90    123.64 o 
  -3  14  10       51.63       57.86     16.83 o 
  -2  14  10      488.09      489.69    116.71 o 
  -1  14  10       40.48      111.69     24.97 o 
   0  14  10       76.02       64.10     22.23 o 
   1  14  10        0.01        8.60     10.96 o 
   2  14  10      162.60      163.15     41.26 o 
   3  14  10      404.03      380.51     92.35 o 
  -4  15  10      114.43       98.44     34.87 o 
  -3  15  10       73.49       30.22     22.61 o 
  -2  15  10       37.47       46.14     19.72 o 
  -1  15  10       63.79       76.89     25.28 o 
   0  15  10      820.15      865.71    155.08 o 
   1  15  10      203.51      265.63     66.92 o 
   2  15  10       55.22       46.36     23.60 o 
  -3  16  10       50.00       59.16     13.09 o 
  -2  16  10       18.35       23.91     19.79 o 
  -1  16  10      516.57      529.66    133.23 o 
   0  16  10       38.63       46.36     20.94 o 
   1  16  10        4.41       59.46     21.47 o 
  -1  17  10      116.14      157.52     34.64 o 
   0  17  10        4.89       27.48      9.21 o 
  -7   0  11      532.63      594.44     91.13 o 
  -5   0  11       74.87       83.28     12.75 o 
  -3   0  11      260.88      257.26     24.32 o 
  -1   0  11      123.54       95.36     41.23 o 
   1   0  11     1086.49     1006.79     24.15 o 
   3   0  11      100.44      134.02     16.97 o 
   5   0  11      825.53      672.10     68.98 o 
  -8   1  11      208.03      160.44     29.31 o 
  -7   1  11      130.33      152.54     24.82 o 
  -6   1  11      304.37      250.34     27.80 o 
  -5   1  11      509.29      525.84     19.61 o 
  -4   1  11     2986.13     3157.47     40.54 o 
  -3   1  11       17.27       27.90      5.80 o 
  -2   1  11        2.65       20.47      6.74 o 
  -1   1  11       25.97       29.02      4.27 o 
   0   1  11      272.41      267.93     20.05 o 
   1   1  11       17.44       17.84      4.74 o 
   2   1  11      348.35      312.97     17.33 o 
   3   1  11       49.80       56.62      8.06 o 
   4   1  11        4.18       14.85      4.30 o 
   5   1  11      158.67      138.87     28.44 o 
   6   1  11       53.37       45.32     37.23 o 
  -8   2  11      148.33      137.25     21.70 o 
  -7   2  11      130.52      134.19     22.71 o 
  -6   2  11      352.81      340.17     40.14 o 
  -5   2  11      173.57      158.57     13.88 o 
  -4   2  11      605.12      551.58     18.38 o 
  -3   2  11     1163.34     1106.43     35.72 o 
  -2   2  11      709.74      733.13     26.02 o 
  -1   2  11       13.66       16.49      3.98 o 
   0   2  11        5.62        8.86      3.93 o 
   1   2  11      337.70      331.27     32.03 o 
   2   2  11      120.11      144.90     13.19 o 
   3   2  11       90.10       81.28      7.38 o 
   4   2  11      137.35      144.65     17.78 o 
   5   2  11      153.64      198.55     41.87 o 
   6   2  11      438.50      368.18     68.02 o 
  -8   3  11       19.66       16.74      7.46 o 
  -7   3  11      266.48      244.23     45.47 o 
  -6   3  11      197.75      189.16     31.85 o 
  -5   3  11       50.62       57.38      5.70 o 
  -4   3  11       11.72       15.96      4.26 o 
  -3   3  11       24.78       32.81      3.64 o 
  -2   3  11        4.73        9.63      2.33 o 
  -1   3  11      646.31      660.33     26.45 o 
   0   3  11     1681.07     1721.33     22.10 o 
   1   3  11      910.20      864.38     19.71 o 
   2   3  11      590.23      591.78     42.95 o 
   3   3  11        0.61       11.02      8.96 o 
   4   3  11      103.64      111.08     19.71 o 
   5   3  11        3.22       35.37     10.65 o 
   6   3  11        7.91       26.78      9.12 o 
  -8   4  11        0.55       17.39     11.82 o 
  -7   4  11      306.01      229.03     37.89 o 
  -6   4  11      115.34      104.69     12.57 o 
  -5   4  11       94.42       64.14      6.91 o 
  -4   4  11      123.91      125.20     10.28 o 
  -3   4  11     3310.01     3599.55    543.51 o 
  -2   4  11      853.55      847.60     17.05 o 
  -1   4  11       14.93       17.80      5.56 o 
   0   4  11      266.78      230.74     18.67 o 
   1   4  11     1088.32     1106.62     22.63 o 
   2   4  11      430.72      415.53     43.54 o 
   3   4  11      118.17      147.97     13.37 o 
   4   4  11      131.96      125.62     13.90 o 
   5   4  11       89.41      110.38     12.97 o 
   6   4  11      130.45      115.43     22.23 o 
  -7   5  11       95.25       79.27     10.85 o 
  -6   5  11      146.06      153.23     24.66 o 
  -5   5  11       18.55       17.98      3.75 o 
  -4   5  11      314.40      314.52     22.85 o 
  -3   5  11        0.65       12.62      3.53 o 
  -2   5  11     1062.05     1075.27     14.94 o 
  -1   5  11      270.53      291.47     11.42 o 
   0   5  11      452.25      492.97     41.41 o 
   1   5  11      211.90      238.68     23.47 o 
   2   5  11      195.23      201.14     16.98 o 
   3   5  11        0.99       13.91      4.12 o 
   4   5  11      158.89      141.69     20.41 o 
   5   5  11       96.52      107.06     12.89 o 
  -7   6  11       40.05       74.85     12.90 o 
  -6   6  11        1.79       12.38      3.28 o 
  -5   6  11      230.69      197.05     37.72 o 
  -4   6  11      311.00      340.39     20.60 o 
  -3   6  11      154.87      164.50     12.18 o 
  -2   6  11     1529.05     1532.31     23.54 o 
  -1   6  11       90.51       95.30     10.01 o 
   0   6  11       18.82       28.24      8.06 o 
   1   6  11        2.04        7.83      4.08 o 
   2   6  11       32.82       42.25     12.31 o 
   3   6  11      290.42      274.61     22.14 o 
   4   6  11       63.40       55.71     10.37 o 
   5   6  11       72.34      121.64     33.55 o 
  -7   7  11       10.77       21.83      7.00 o 
  -6   7  11       75.82       78.57     14.67 o 
  -5   7  11       47.84       41.52      6.91 o 
  -4   7  11      137.34       99.99     13.15 o 
  -3   7  11       33.53       14.17      7.49 o 
  -2   7  11      459.79      445.14     91.32 o 
  -1   7  11     1457.45     1672.65     96.99 o 
   0   7  11        1.97        8.15      4.20 o 
   1   7  11      243.70      316.33     22.23 o 
   2   7  11       40.52       53.12      7.40 o 
   3   7  11       53.19       36.68     10.83 o 
   4   7  11      754.58      786.40     24.82 o 
   5   7  11       44.87       31.53      9.69 o 
  -7   8  11       15.26       12.63      6.74 o 
  -6   8  11      222.69      205.46     43.20 o 
  -5   8  11        2.41        8.22      2.02 o 
  -4   8  11        7.42        5.30      2.77 o 
  -3   8  11      892.06      918.77     66.31 o 
  -2   8  11       37.13       52.68     14.77 o 
  -1   8  11       30.28       44.99     18.73 o 
   0   8  11        1.58       24.51     20.18 o 
   1   8  11      291.53      264.91     33.59 o 
   2   8  11      230.03      215.97     32.94 o 
   3   8  11      275.10      217.57     41.57 o 
   4   8  11      176.14      185.07     25.98 o 
   5   8  11       60.09       38.65     10.25 o 
  -7   9  11      113.40       97.80     24.02 o 
  -6   9  11        0.18        5.62     11.08 o 
  -5   9  11       14.78        7.72      3.67 o 
  -4   9  11      316.39      358.81     59.16 o 
  -3   9  11      471.20      442.10    101.10 o 
  -2   9  11       42.25       92.12     26.04 o 
  -1   9  11      282.34      370.54     81.31 o 
   0   9  11       13.07       23.07     13.32 o 
   1   9  11      346.87      388.02     27.84 o 
   2   9  11      293.37      293.66     28.15 o 
   3   9  11      108.37       84.28     16.58 o 
   4   9  11      356.73      355.70     41.32 o 
   5   9  11       93.92       96.41     13.72 o 
  -6  10  11      663.83      695.62     38.83 o 
  -5  10  11      284.09      335.14     47.43 o 
  -4  10  11        5.50       45.76     16.98 o 
  -3  10  11        0.03       21.62     12.56 o 
  -2  10  11       64.84       45.83     18.27 o 
  -1  10  11       57.67      102.40     24.06 o 
   0  10  11       66.33       86.64     16.98 o 
   1  10  11        1.92        6.80     10.35 o 
   2  10  11       56.77       28.99      4.81 o 
   3  10  11      165.23      137.22     18.85 o 
   4  10  11      198.57      218.23     22.27 o 
  -6  11  11      178.90      115.57     34.41 o 
  -5  11  11       43.08       12.94     14.92 o 
  -4  11  11      387.23      422.84     77.12 o 
  -3  11  11       35.57       90.98     16.98 o 
  -2  11  11        0.07      -19.30     12.87 o 
  -1  11  11        4.82       21.77      7.61 o 
   0  11  11      204.55      251.69     43.70 o 
   1  11  11        2.82       42.48     21.62 o 
   2  11  11        0.43        5.70      5.60 o 
   3  11  11      234.32      215.30     31.55 o 
   4  11  11        0.01        6.93      9.65 o 
  -5  12  11        4.47       35.78      9.44 o 
  -4  12  11      439.26      537.19    113.89 o 
  -3  12  11       12.23       21.77     10.35 o 
  -2  12  11      123.78      154.17     39.28 o 
  -1  12  11      195.74      194.90     39.36 o 
   0  12  11        8.15       18.27     11.27 o 
   1  12  11      631.56      750.29    141.68 o 
   2  12  11      102.45      120.14     24.06 o 
   3  12  11       85.84       97.11     11.80 o 
  -5  13  11      312.60      341.46     75.75 o 
  -4  13  11       10.39       28.55     15.15 o 
  -3  13  11       15.36       40.88     23.60 o 
  -2  13  11      100.49      155.54     42.25 o 
  -1  13  11      843.16      923.34     48.19 o 
   0  13  11       62.86       57.71     23.37 o 
   1  13  11       76.05      115.95     28.40 o 
   2  13  11       60.33       65.25     22.46 o 
   3  13  11        1.42       37.00     18.73 o 
  -4  14  11       36.11       26.72     12.26 o 
  -3  14  11      246.08      260.75     71.56 o 
  -2  14  11        0.64       24.74      8.98 o 
  -1  14  11       18.30       37.69     13.63 o 
   0  14  11        8.28       34.64     15.30 o 
   1  14  11       97.35      106.28     23.91 o 
   2  14  11      187.15      142.75     43.32 o 
  -3  15  11       13.40       13.02      8.83 o 
  -2  15  11       75.24       37.46     18.50 o 
  -1  15  11      517.99      594.37    129.27 o 
   0  15  11      336.04      345.26     89.23 o 
   1  15  11       63.40       71.34     33.12 o 
  -2  16  11      255.79      214.77     56.87 o 
  -1  16  11       50.68       65.70     19.79 o 
   0  16  11       46.81       75.98     23.07 o 
  -6   0  12      609.61      531.04     23.60 o 
  -4   0  12      236.68      178.56     24.37 o 
  -2   0  12        2.39       15.01      8.76 o 
   0   0  12       55.70       61.04     22.38 o 
   2   0  12       67.98       82.17     11.79 o 
   4   0  12      875.54      928.59     68.98 o 
  -7   1  12       27.09       16.65      6.36 o 
  -6   1  12      143.38      130.02     19.32 o 
  -5   1  12        0.59       16.09      3.95 o 
  -4   1  12       81.16       75.29      6.62 o 
  -3   1  12      778.62      818.49     22.85 o 
  -2   1  12       33.06       20.97      4.81 o 
  -1   1  12       85.05       90.18     10.92 o 
   0   1  12       79.62       66.44      9.17 o 
   1   1  12      483.91      493.11     30.89 o 
   2   1  12      958.62     1001.34     48.33 o 
   3   1  12       20.59       25.58      5.05 o 
   4   1  12      182.96      176.09     25.97 o 
   5   1  12       40.39       86.04     14.28 o 
  -7   2  12        6.29       20.63      8.76 o 
  -6   2  12       49.81       40.62      7.89 o 
  -5   2  12      318.20      289.87     30.27 o 
  -4   2  12      363.06      412.90     22.20 o 
  -3   2  12       57.82       78.32      7.59 o 
  -2   2  12       43.75       40.08      6.64 o 
  -1   2  12       62.81       58.17      7.64 o 
   0   2  12       58.68       53.61      7.07 o 
   1   2  12        0.01       11.00      3.14 o 
   2   2  12       10.29       22.93      4.65 o 
   3   2  12      657.99      542.81     51.90 o 
   4   2  12       70.39       67.31     27.26 o 
   5   2  12      427.36      391.68     51.20 o 
  -7   3  12       11.53       12.52      8.57 o 
  -6   3  12      150.73      147.45     24.93 o 
  -5   3  12      345.86      345.13     29.02 o 
  -4   3  12       10.25       17.56      4.37 o 
  -3   3  12      103.21       99.16      8.48 o 
  -2   3  12     1224.47     1278.92     38.39 o 
  -1   3  12       28.04       45.54      6.53 o 
   0   3  12       48.67       40.75      5.26 o 
   1   3  12       34.57       31.55      5.16 o 
   2   3  12       32.95       37.63      6.10 o 
   3   3  12       53.63       63.06      8.16 o 
   4   3  12      120.80      134.74     17.21 o 
   5   3  12        0.06       11.17      9.12 o 
  -7   4  12       31.08        7.26      7.59 o 
  -6   4  12      694.10      725.47     24.45 o 
  -5   4  12      297.36      326.64     30.95 o 
  -4   4  12      536.54      569.25     46.95 o 
  -3   4  12      705.89      725.70     42.04 o 
  -2   4  12      152.37      128.14     10.06 o 
  -1   4  12      330.36      338.04     23.99 o 
   0   4  12     1046.55     1069.27     34.32 o 
   1   4  12      516.18      545.39     30.49 o 
   2   4  12     1305.47     1402.43     51.58 o 
   3   4  12      327.97      323.92     33.88 o 
   4   4  12       22.33       19.86      6.77 o 
   5   4  12      352.30      261.45     33.55 o 
  -7   5  12        0.22       24.64     13.40 o 
  -6   5  12       66.57       61.37     11.29 o 
  -5   5  12      221.81      190.40     24.94 o 
  -4   5  12       89.43       79.47      9.22 o 
  -3   5  12      336.46      322.64     23.15 o 
  -2   5  12       79.70       65.83      7.24 o 
  -1   5  12      869.24      889.91     46.60 o 
   0   5  12       45.76       38.03      5.08 o 
   1   5  12       39.90       33.70      6.24 o 
   2   5  12      159.28      131.38     15.21 o 
   3   5  12        6.59       15.26      3.31 o 
   4   5  12      159.71      147.97     15.99 o 
   5   5  12        0.12       13.94      7.47 o 
  -7   6  12        1.70        7.33      6.02 o 
  -6   6  12       27.01       27.70      7.65 o 
  -5   6  12      422.13      453.67     17.37 o 
  -4   6  12       13.25       45.15     18.73 o 
  -3   6  12      699.70      661.71     25.93 o 
  -2   6  12      193.69      210.77      9.95 o 
  -1   6  12      454.46      415.38     29.91 o 
   0   6  12      553.97      545.10     40.11 o 
   1   6  12      638.59      666.44     32.96 o 
   2   6  12     1523.51     1522.60     38.94 o 
   3   6  12       13.24       14.44      4.45 o 
   4   6  12       81.54       72.08     13.58 o 
   5   6  12        3.21       20.23      5.94 o 
  -7   7  12       13.92       32.43     12.56 o 
  -6   7  12      107.90       61.12     14.51 o 
  -5   7  12       47.84       35.35      6.02 o 
  -4   7  12      431.98      457.56     11.24 o 
  -3   7  12      167.20      199.77     28.17 o 
  -2   7  12     2342.91     2555.32     93.80 o 
  -1   7  12       97.25      153.03     20.94 o 
   0   7  12       12.72       19.89      7.90 o 
   1   7  12      133.07      113.05     13.97 o 
   2   7  12      157.52      124.37     17.30 o 
   3   7  12     1297.33     1386.71     36.13 o 
   4   7  12      162.65      137.96     25.74 o 
  -6   8  12       13.50       16.55     11.53 o 
  -5   8  12        0.05        5.19      2.33 o 
  -4   8  12        0.13       40.20     17.05 o 
  -3   8  12       33.68       47.66     16.52 o 
  -2   8  12      346.66      339.78     70.27 o 
  -1   8  12       44.13       41.34     13.63 o 
   0   8  12       38.35       49.49     10.66 o 
   1   8  12        6.92        0.57      2.19 o 
   2   8  12      126.40      140.18     26.67 o 
   3   8  12       62.25       64.48      8.31 o 
   4   8  12       27.47       39.05     17.09 o 
  -6   9  12      114.59      101.26     31.82 o 
  -5   9  12        7.98       33.04     13.40 o 
  -4   9  12       31.25       40.12     15.23 o 
  -3   9  12        8.74       11.80     10.58 o 
  -2   9  12       44.34       63.04     16.83 o 
  -1   9  12        0.67       25.81     10.43 o 
   0   9  12      251.60      315.80     48.19 o 
   1   9  12      379.26      383.61     38.21 o 
   2   9  12      127.18      103.20     13.52 o 
   3   9  12      204.40      263.78     58.24 o 
   4   9  12       40.79       59.46     12.22 o 
  -6  10  12      373.21      341.00     99.89 o 
  -5  10  12       28.71       88.77     22.46 o 
  -4  10  12       17.99       25.73     15.15 o 
  -3  10  12       12.59       21.24     10.28 o 
  -2  10  12       17.75       41.72     16.67 o 
  -1  10  12       84.93      138.03     22.15 o 
   0  10  12      212.79      275.68     39.74 o 
   1  10  12       10.00        6.78     10.16 o 
   2  10  12       48.61       66.80     26.11 o 
   3  10  12      183.76      201.60     30.51 o 
   4  10  12      119.66      122.07     21.40 o 
  -5  11  12       99.13       89.08     24.13 o 
  -4  11  12      148.85      106.74     29.08 o 
  -3  11  12      660.03      708.95     68.98 o 
  -2  11  12      193.59      210.51     64.94 o 
  -1  11  12      493.64      521.43     80.62 o 
   0  11  12       16.24       18.42     16.06 o 
   1  11  12       10.74       36.54     12.41 o 
   2  11  12      239.72      259.05     14.63 o 
   3  11  12       70.98       43.50      9.42 o 
  -5  12  12      114.29      157.21     30.99 o 
  -4  12  12      252.22      267.91     69.36 o 
  -3  12  12      277.44      238.30     53.67 o 
  -2  12  12        3.34       20.48     19.41 o 
  -1  12  12       42.14       79.48     22.76 o 
   0  12  12       38.63       63.27     28.17 o 
   1  12  12      201.12      221.09     49.11 o 
   2  12  12       42.14       38.83     22.15 o 
   3  12  12      114.88      175.18     36.85 o 
  -4  13  12        0.01       45.15     14.31 o 
  -3  13  12        9.73        8.76     10.28 o 
  -2  13  12      261.35      159.88     56.03 o 
  -1  13  12       48.99      107.58     21.47 o 
   0  13  12      240.49      298.29     59.54 o 
   1  13  12       39.80       38.68     18.12 o 
   2  13  12       99.49       92.81     41.95 o 
  -3  14  12        3.66        9.97      6.85 o 
  -2  14  12       67.26       53.37     25.66 o 
  -1  14  12        0.90       43.40     15.38 o 
   0  14  12      362.84      340.77     64.48 o 
   1  14  12       41.83       70.50     27.18 o 
  -1  15  12      297.16      361.40     83.90 o 
  -7   0  13      345.75      204.26     73.09 o 
  -5   0  13      262.52      231.98     61.63 o 
  -3   0  13      113.40      116.89     14.46 o 
  -1   0  13      323.02      317.17     35.44 o 
   1   0  13      185.00      148.47     16.96 o 
   3   0  13     1008.32     1188.66    112.30 o 
   5   0  13      277.21      226.65     62.35 o 
  -7   1  13       73.49       44.93     15.84 o 
  -6   1  13      100.76       94.41     14.88 o 
  -5   1  13       10.67       13.96      6.75 o 
  -4   1  13      673.41      715.21     29.89 o 
  -3   1  13       35.88       37.55      6.70 o 
  -2   1  13        1.87        5.45      3.39 o 
  -1   1  13        1.63        7.92      3.11 o 
   0   1  13      330.59      282.71     40.70 o 
   1   1  13       68.99      104.66     12.95 o 
   2   1  13       26.71       17.59      3.48 o 
   3   1  13      325.45      299.82     25.65 o 
   4   1  13       18.84       29.97      6.50 o 
   5   1  13      268.33      274.78     46.70 o 
  -7   2  13        1.26       12.93      7.40 o 
  -6   2  13      160.69      149.74     25.91 o 
  -5   2  13      130.69      102.70     12.64 o 
  -4   2  13      119.39      118.99     12.31 o 
  -3   2  13      130.82      147.76     11.90 o 
  -2   2  13        4.81        8.56      3.57 o 
  -1   2  13      365.47      316.56     26.98 o 
   0   2  13      112.68      113.76     12.32 o 
   1   2  13       14.15       19.41      3.90 o 
   2   2  13      432.10      446.60     30.26 o 
   3   2  13      106.21       71.85     12.78 o 
   4   2  13      535.84      485.00     62.90 o 
  -7   3  13       37.57       39.56     11.19 o 
  -6   3  13       91.88       77.73     15.04 o 
  -5   3  13      112.71      101.12     15.88 o 
  -4   3  13      344.39      265.25     24.60 o 
  -3   3  13     1779.40     1987.83     61.31 o 
  -2   3  13       48.51       33.99      4.46 o 
  -1   3  13      773.54      789.11     53.60 o 
   0   3  13      588.17      647.10     44.07 o 
   1   3  13        7.00       13.07      4.76 o 
   2   3  13       27.65       34.10      6.37 o 
   3   3  13       15.11       18.69      6.23 o 
   4   3  13       19.14       29.64      8.72 o 
  -7   4  13      368.81      417.42     62.16 o 
  -6   4  13       50.24       68.90     15.27 o 
  -5   4  13      598.05      694.18     35.67 o 
  -4   4  13       39.86       38.94      7.30 o 
  -3   4  13     1139.47     1295.80     33.05 o 
  -2   4  13       11.27       19.38      3.38 o 
  -1   4  13      233.08      230.78     15.62 o 
   0   4  13      710.73      722.11     43.39 o 
   1   4  13      594.83      616.91     20.17 o 
   2   4  13       19.31       17.48      5.11 o 
   3   4  13       46.90       35.05      8.77 o 
   4   4  13      100.31      113.60     19.31 o 
  -7   5  13       39.07       52.07     20.18 o 
  -6   5  13       43.34       34.48     17.93 o 
  -5   5  13       44.08       43.51      7.76 o 
  -4   5  13      321.65      324.51     24.29 o 
  -3   5  13      189.56      186.21     16.82 o 
  -2   5  13      435.44      407.07     35.30 o 
  -1   5  13      146.30      117.99     17.66 o 
   0   5  13      217.96      246.35     40.82 o 
   1   5  13        0.18        8.65      3.58 o 
   2   5  13      291.00      334.39     58.11 o 
   3   5  13       10.06       11.48      4.24 o 
   4   5  13        0.59       22.94      7.56 o 
  -6   6  13       21.56       39.69      8.04 o 
  -5   6  13       23.60       14.97      5.17 o 
  -4   6  13      831.46      877.37     32.17 o 
  -3   6  13       13.67       17.35      9.71 o 
  -2   6  13      269.68      265.38      6.67 o 
  -1   6  13       46.17       54.41      8.19 o 
   0   6  13      355.74      392.37     22.52 o 
   1   6  13      681.66      744.03     20.19 o 
   2   6  13      314.95      299.27     41.67 o 
   3   6  13      116.36      111.22     17.90 o 
   4   6  13       98.84       81.14     14.89 o 
  -6   7  13       50.07       22.77      6.91 o 
  -5   7  13       78.32       81.12     15.72 o 
  -4   7  13      247.98      237.36     16.55 o 
  -3   7  13     1225.25     1215.31     56.26 o 
  -2   7  13        3.35       31.75     11.27 o 
  -1   7  13        6.60       23.37     11.88 o 
   0   7  13        8.82       26.55      3.68 o 
   1   7  13        7.49       16.93      6.79 o 
   2   7  13      277.30      248.61     48.78 o 
   3   7  13       12.95       32.84      9.93 o 
   4   7  13       13.58       21.02      6.78 o 
  -6   8  13       80.29      101.87     29.92 o 
  -5   8  13      209.35      311.00     59.92 o 
  -4   8  13       24.84       26.27     12.11 o 
  -3   8  13        0.03       10.05     10.05 o 
  -2   8  13      172.59      162.70     41.95 o 
  -1   8  13        0.06       14.01     10.81 o 
   0   8  13        1.08       28.25     11.72 o 
   1   8  13      385.01      360.90     27.18 o 
   2   8  13       98.81      120.33     19.79 o 
   3   8  13       18.41       35.76      8.28 o 
  -5   9  13      497.00      514.58     83.67 o 
  -4   9  13      130.67      173.81     46.29 o 
  -3   9  13       86.47       92.81     25.35 o 
  -2   9  13       14.40       23.30     10.43 o 
  -1   9  13      145.73      129.43     37.46 o 
   0   9  13      510.10      506.05    107.04 o 
   1   9  13       12.22        0.18      2.03 o 
   2   9  13      526.82      596.27     46.02 o 
   3   9  13        9.04       20.91      9.48 o 
  -5  10  13        6.49       18.42      8.37 o 
  -3  10  13        5.73       45.68     13.09 o 
  -2  10  13       58.18       63.65     16.29 o 
  -1  10  13        1.25       -0.76     12.64 o 
   0  10  13        0.91        4.87     15.84 o 
   1  10  13        0.47       36.62     13.48 o 
   2  10  13      163.15      198.02     45.68 o 
   3  10  13      389.89      422.76     88.01 o 
  -4  11  13       66.61       78.19     17.36 o 
  -3  11  13        0.89       -1.67     12.79 o 
  -2  11  13      389.47      447.74     91.89 o 
  -1  11  13       37.53       27.26     15.38 o 
   0  11  13       29.62       30.91     17.13 o 
   1  11  13      177.74      163.76     38.22 o 
   2  11  13      112.17       63.11     20.02 o 
  -4  12  13       51.76       38.98     16.29 o 
  -3  12  13      170.85      142.22     61.82 o 
  -2  12  13       54.40       62.20     25.66 o 
  -1  12  13      228.36      213.10     75.90 o 
   0  12  13      106.69      118.39     28.78 o 
   1  12  13       16.57       36.92     21.09 o 
  -3  13  13      328.08      278.04     81.39 o 
  -2  13  13        0.08       26.19     13.09 o 
  -1  13  13       70.15       94.79     33.96 o 
   0  13  13       75.02      116.86     30.30 o 
  -6   0  14      136.73      110.39     31.06 o 
  -4   0  14       80.90       53.91      8.37 o 
  -2   0  14        3.64        7.66      4.57 o 
   0   0  14        5.43        1.65      4.18 o 
   2   0  14      403.28      496.71    106.33 o 
   4   0  14      199.46      143.28     46.21 o 
  -6   1  14       58.86       24.34     19.11 o 
  -5   1  14      189.86      168.87     18.83 o 
  -4   1  14      116.54       83.47     10.26 o 
  -3   1  14      507.30      436.76     33.25 o 
  -2   1  14      226.29      148.62     20.86 o 
  -1   1  14      318.24      257.18     33.99 o 
   0   1  14      342.67      301.51     52.49 o 
   1   1  14        1.20       16.32      3.46 o 
   2   1  14      181.92      218.48     21.46 o 
   3   1  14      213.37      192.31     19.82 o 
   4   1  14      177.24      177.24     32.24 o 
  -6   2  14       80.07       72.09     14.52 o 
  -5   2  14       15.02       12.22      5.39 o 
  -4   2  14       20.64       22.62      6.27 o 
  -3   2  14      101.19       82.44      7.79 o 
  -2   2  14      101.12      119.02     12.14 o 
  -1   2  14        8.12       16.47      3.99 o 
   0   2  14        3.68       10.50      2.75 o 
   1   2  14      151.00      121.28     13.92 o 
   2   2  14      372.87      371.46     40.63 o 
   3   2  14      772.66      798.88     31.16 o 
   4   2  14        0.25       14.00      7.33 o 
  -6   3  14       11.24       31.20     12.56 o 
  -5   3  14       74.77       50.04     22.04 o 
  -4   3  14      282.20      300.09     22.37 o 
  -3   3  14      132.66      120.96     13.97 o 
  -2   3  14      602.29      647.80     36.56 o 
  -1   3  14      152.83      168.60     20.12 o 
   0   3  14       12.79       18.91      3.57 o 
   1   3  14        8.66       19.49      4.33 o 
   2   3  14      369.48      393.59     41.99 o 
   3   3  14       79.00       63.16     10.30 o 
   4   3  14       41.91       47.20     11.39 o 
  -6   4  14      389.58      433.09     31.13 o 
  -5   4  14      533.55      616.02     48.57 o 
  -4   4  14      127.75      103.63     16.52 o 
  -3   4  14      833.10      918.56     23.21 o 
  -2   4  14      660.24      612.78     14.63 o 
  -1   4  14      297.22      245.25     22.81 o 
   0   4  14       74.52       51.61      8.28 o 
   1   4  14       17.50       21.25      5.19 o 
   2   4  14      302.49      341.93     60.81 o 
   3   4  14        2.55       18.32      9.52 o 
  -6   5  14        3.88       11.65      7.50 o 
  -5   5  14      547.66      667.49     87.06 o 
  -4   5  14       20.94       18.61      4.78 o 
  -3   5  14      204.95      177.02     37.43 o 
  -2   5  14      340.81      287.50     20.70 o 
  -1   5  14      362.03      377.00     11.20 o 
   0   5  14        0.93        8.90      5.58 o 
   1   5  14      314.13      286.40     34.06 o 
   2   5  14        5.82       11.97      8.53 o 
   3   5  14        9.55       10.72      3.95 o 
  -6   6  14       45.65       36.16     19.11 o 
  -5   6  14      120.91      107.42     20.78 o 
  -4   6  14      145.11      104.67     23.07 o 
  -3   6  14      363.28      353.89      8.56 o 
  -2   6  14       46.60       26.90      4.55 o 
  -1   6  14      325.95      372.17      7.83 o 
   0   6  14      123.77       95.11     20.73 o 
   1   6  14        4.53       19.07      8.39 o 
   2   6  14      375.30      412.49     32.85 o 
   3   6  14      160.65      130.33     29.12 o 
  -5   7  14      176.06      122.27     33.42 o 
  -4   7  14      568.62      484.05    105.44 o 
  -3   7  14      170.65      173.89     37.53 o 
  -2   7  14       87.70      123.79     33.88 o 
  -1   7  14        0.77       17.59     13.02 o 
   0   7  14      126.87      109.85     22.73 o 
   1   7  14      320.96      386.35     16.15 o 
   2   7  14      175.81      136.91     21.32 o 
   3   7  14       20.25       23.20      6.72 o 
  -5   8  14        1.95       31.37     11.57 o 
  -4   8  14       47.92       69.97     31.98 o 
  -3   8  14       34.09       34.49     18.27 o 
  -2   8  14       27.48       23.37     10.96 o 
  -1   8  14        0.74       -4.72     14.01 o 
   0   8  14      543.09      621.40    118.46 o 
   1   8  14       10.48       35.46     23.64 o 
   2   8  14       26.99       41.08     29.62 o 
  -5   9  14        7.20       27.41     12.18 o 
  -4   9  14       31.09       38.29     17.66 o 
  -3   9  14        7.39       18.12      8.53 o 
  -2   9  14      132.68      153.64     29.62 o 
  -1   9  14      451.49      492.81     96.76 o 
   0   9  14       37.17       53.22     14.77 o 
   1   9  14      177.24      185.69     51.47 o 
   2   9  14        2.52       18.58      8.98 o 
  -4  10  14       53.94       38.98     12.94 o 
  -3  10  14        0.79       25.66     13.32 o 
  -2  10  14       30.46       39.06     17.74 o 
  -1  10  14       19.37       23.14     13.02 o 
   0  10  14       10.11       10.66     10.13 o 
   1  10  14       50.02       27.33     14.77 o 
  -3  11  14      263.68      252.08     73.39 o 
  -2  11  14      131.34      193.38     34.26 o 
  -1  11  14       48.16       51.16     17.59 o 
   0  11  14      150.30      172.59     24.74 o 
   1  11  14      168.14      127.90     73.09 o 
  -2  12  14      264.89      249.64     88.01 o 
  -1  12  14      115.17      119.30     48.80 o 
  -5   0  15       33.12       29.66     18.88 o 
  -3   0  15      233.91      157.29     38.65 o 
  -1   0  15      441.91      408.68     66.65 o 
   1   0  15      248.70      282.01     58.72 o 
   3   0  15        8.61       19.25     12.60 o 
  -6   1  15      150.33      127.85     35.88 o 
  -5   1  15        1.59        9.16      4.41 o 
  -4   1  15        6.46       11.48      2.64 o 
  -3   1  15        3.09       11.52      2.99 o 
  -2   1  15      263.87      231.23     28.82 o 
  -1   1  15      109.22       76.90     12.55 o 
   0   1  15        0.56        7.24      4.51 o 
   1   1  15      157.29      145.97     12.79 o 
   2   1  15       62.75       75.45      9.32 o 
   3   1  15      649.03      647.58     32.56 o 
  -5   2  15      168.66      150.06     31.22 o 
  -4   2  15       14.87       26.72      6.61 o 
  -3   2  15       24.77       19.47      5.66 o 
  -2   2  15       38.59       25.02      6.07 o 
  -1   2  15       64.64       58.76      9.67 o 
   0   2  15      246.62      236.43     25.03 o 
   1   2  15       89.26       84.22     11.61 o 
   2   2  15      106.05       99.47      9.54 o 
   3   2  15      131.45      130.35     17.68 o 
  -5   3  15      690.09      741.14     35.27 o 
  -4   3  15        0.03       17.42      5.37 o 
  -3   3  15      374.43      367.63     24.25 o 
  -2   3  15       51.40       36.65      6.88 o 
  -1   3  15       26.44       20.71      5.13 o 
   0   3  15       14.03       25.99      5.75 o 
   1   3  15      140.18      135.39     24.37 o 
   2   3  15       58.68       86.03     10.70 o 
   3   3  15       15.28       13.74      8.51 o 
  -5   4  15       97.04       96.87     26.91 o 
  -4   4  15      227.68      222.48     25.85 o 
  -3   4  15      163.26      130.31     59.31 o 
  -2   4  15      304.55      275.03     17.03 o 
  -1   4  15       86.18       75.66      8.03 o 
   0   4  15        7.13       19.00      4.39 o 
   1   4  15        0.74       13.24      5.66 o 
   2   4  15      231.54      219.71     30.58 o 
  -5   5  15      368.98      455.50     46.59 o 
  -4   5  15       89.43      116.48     36.09 o 
  -3   5  15       60.92       59.63     21.74 o 
  -2   5  15      164.43      114.40     20.44 o 
  -1   5  15       11.08        7.46      4.10 o 
   0   5  15      196.65      179.41     33.13 o 
   1   5  15       19.50       22.31      8.31 o 
   2   5  15      181.45      176.53     33.78 o 
  -5   6  15        3.46       13.78     11.04 o 
  -4   6  15       30.29       30.15     14.08 o 
  -3   6  15       74.92       40.05     22.15 o 
  -2   6  15      604.86      744.27     65.17 o 
  -1   6  15      337.88      351.33     12.37 o 
   0   6  15       20.60       20.51      5.22 o 
   1   6  15       90.81       88.84     18.02 o 
   2   6  15      209.57      246.34     92.04 o 
  -4   7  15       37.21        9.52      8.83 o 
  -3   7  15       12.26       27.86     18.96 o 
  -2   7  15       58.57       39.74     15.38 o 
  -1   7  15       24.10       63.65     17.89 o 
   0   7  15      230.76      213.55     72.25 o 
   1   7  15       58.38       73.77     25.50 o 
   2   7  15       21.08       36.09     15.38 o 
  -4   8  15        7.17       21.93     13.02 o 
  -3   8  15        7.24       38.75     10.96 o 
  -2   8  15       99.47      105.60     30.53 o 
  -1   8  15      157.61      165.66     27.18 o 
   0   8  15       16.61       27.64     12.71 o 
   1   8  15        0.40       18.42     10.73 o 
  -3   9  15       67.81       87.32     29.16 o 
  -2   9  15      501.21      605.71     38.83 o 
  -1   9  15       43.09       41.11     17.97 o 
   0   9  15      159.90      156.91     26.11 o 
  -2  10  15        6.50       39.28     11.80 o 
  -1  10  15       24.46       52.30     20.33 o 
  -4   0  16       15.83        5.18     15.15 o 
  -2   0  16      139.13       75.57     18.64 o 
   0   0  16      367.09      331.64    118.20 o 
   2   0  16       23.23       33.81     10.02 o 
  -4   1  16       17.62       10.49      6.29 o 
  -3   1  16        4.83        9.81      3.42 o 
  -2   1  16       47.88       23.54      7.84 o 
  -1   1  16        7.94       13.20      3.12 o 
   0   1  16      233.15      176.95     19.66 o 
   1   1  16       66.92       91.98     10.48 o 
   2   1  16      384.69      340.84     39.99 o 
  -4   2  16       74.78       93.95     28.17 o 
  -3   2  16       94.41       99.95     22.21 o 
  -2   2  16       43.13       54.88     10.73 o 
  -1   2  16      274.49      288.80     61.06 o 
   0   2  16       41.46       65.60     12.85 o 
   1   2  16      217.07      199.85     22.16 o 
  -4   3  16       82.42       52.73     17.24 o 
  -3   3  16        9.92       13.72      9.59 o 
  -2   3  16      228.93      244.76     22.42 o 
  -1   3  16       14.35       15.61      8.24 o 
   0   3  16       84.83       69.03     16.64 o 
   1   3  16       13.18        9.15      5.93 o 
  -4   4  16        3.17       13.93      7.99 o 
  -3   4  16      495.35      512.45     42.25 o 
  -2   4  16      747.42      792.93     54.17 o 
  -1   4  16       12.99       16.58      3.88 o 
   0   4  16        1.08       16.18      3.60 o 
   1   4  16       50.15       70.57     22.46 o 
  -4   5  16      192.20      162.70     77.20 o 
  -3   5  16       15.46       28.55     17.59 o 
  -2   5  16      168.73      155.46     48.19 o 
  -1   5  16      100.99      148.23     26.11 o 
   0   5  16        5.64       14.71      5.99 o 
   1   5  16        8.17        8.45     10.81 o 
  -3   6  16       25.09       25.58     10.35 o 
  -2   6  16      531.54      510.09    133.84 o 
  -1   6  16       93.82       91.28     28.25 o 
  -3   7  16       18.11       16.44     11.27 o 
  -2   7  16        1.74       23.37     18.73 o 
  -1   7  16      448.92      464.18    132.47 o 
   0   7  16      174.85      131.63     35.78 o 
  -3   0  17      131.86       70.50     34.26 o 
  -1   0  17      338.16      362.77     45.30 o 
  -3   1  17       67.27       65.20     18.77 o 
  -2   1  17       20.46       25.73     16.48 o 
  -1   1  17       48.87       45.60     15.36 o 
  -2   2  17      160.24       99.57     25.53 o 
  -1   2  17       22.46       13.92      6.80 o 
  -2   3  17        4.58       31.75     14.24 o 
  -1   3  17      180.53      107.87     28.52 o 
                                                 
